# Supplementary material for: Predicting the potential for zoonotic transmission and host associations for novel viruses
Source: Commun Biol. 2022 Aug 19;5:844. doi: 10.1038/s42003-022-03797-9 (PMC9390964; doi:10.1038/s42003-022-03797-9)
Supplement: Supplementary file 3 — Supplementary Data 1 [file 42003_2022_3797_MOESM3_ESM.xlsx]

## Sheet: Sheet1
Species target list for novel viruses based on known hosts of virus to which novel viruses are predicted to generate links in the predicted network (Gpredicted).
Novel viruses	detected in	target_list
Bombali Virus (BOMV)	Mops condylurus, Chaerephon pumilus	Rousettus aegyptiacus, Rousettus leschenaultii, Artibeus jamaicensis, Miniopterus schreibersii, Artibeus lituratus, Tadarida brasiliensis, Pteropus hypomelanus, Glossophaga soricina, Rhinolophus ferrumequinum, Murina aurata
PREDICT_AaV-1	Macaca mulatta	Homo sapiens, Alouatta pigra, Semnopithecus entellus, Pan troglodytes, Macaca fascicularis, Gorilla gorilla, Chlorocebus aethiops, Macaca radiata, Pan paniscus, Callithrix jacchus
PREDICT_AaV-10	Macaca mulatta	Homo sapiens, Alouatta pigra, Semnopithecus entellus, Pan troglodytes, Macaca fascicularis, Gorilla gorilla, Chlorocebus aethiops, Macaca radiata, Pan paniscus, Callithrix jacchus
PREDICT_AaV-11	Macaca mulatta	Homo sapiens, Alouatta pigra, Semnopithecus entellus, Pan troglodytes, Macaca fascicularis, Gorilla gorilla, Chlorocebus aethiops, Macaca radiata, Pan paniscus, Callithrix jacchus
PREDICT_AaV-2	Macaca mulatta	Homo sapiens, Alouatta pigra, Semnopithecus entellus, Pan troglodytes, Macaca fascicularis, Gorilla gorilla, Chlorocebus aethiops, Macaca radiata, Pan paniscus, Callithrix jacchus
PREDICT_AaV-3	Macaca mulatta	Homo sapiens, Alouatta pigra, Semnopithecus entellus, Pan troglodytes, Macaca fascicularis, Gorilla gorilla, Chlorocebus aethiops, Macaca radiata, Pan paniscus, Callithrix jacchus
PREDICT_AaV-4	Macaca mulatta	Homo sapiens, Alouatta pigra, Semnopithecus entellus, Pan troglodytes, Macaca fascicularis, Gorilla gorilla, Chlorocebus aethiops, Macaca radiata, Pan paniscus, Callithrix jacchus
PREDICT_AaV-5	Macaca mulatta	Homo sapiens, Alouatta pigra, Semnopithecus entellus, Pan troglodytes, Macaca fascicularis, Gorilla gorilla, Chlorocebus aethiops, Macaca radiata, Pan paniscus, Callithrix jacchus
PREDICT_AaV-6	Macaca mulatta	Homo sapiens, Alouatta pigra, Semnopithecus entellus, Pan troglodytes, Macaca fascicularis, Gorilla gorilla, Chlorocebus aethiops, Macaca radiata, Pan paniscus, Callithrix jacchus
PREDICT_AaV-7	Macaca mulatta	Homo sapiens, Alouatta pigra, Semnopithecus entellus, Pan troglodytes, Macaca fascicularis, Gorilla gorilla, Macaca radiata, Chlorocebus aethiops, Pan paniscus, Callithrix jacchus
PREDICT_AaV-8	Macaca mulatta	Homo sapiens, Alouatta pigra, Semnopithecus entellus, Pan troglodytes, Macaca fascicularis, Gorilla gorilla, Chlorocebus aethiops, Macaca radiata, Pan paniscus, Callithrix jacchus
PREDICT_AaV-9	Macaca mulatta	Homo sapiens, Alouatta pigra, Semnopithecus entellus, Pan troglodytes, Macaca fascicularis, Gorilla gorilla, Chlorocebus aethiops, Macaca radiata, Pan paniscus, Callithrix jacchus
PREDICT_AdV-1	Pteropus giganteus	Miniopterus schreibersii, Rousettus aegyptiacus, Artibeus jamaicensis, Artibeus lituratus, Rousettus leschenaultii, Murina aurata, Pipistrellus pipistrellus, Eidolon helvum, Epomops franqueti, Micropteropus pusillus
PREDICT_AdV-10	Pteropus giganteus	Miniopterus schreibersii, Rousettus aegyptiacus, Artibeus jamaicensis, Artibeus lituratus, Rousettus leschenaultii, Murina aurata, Pipistrellus pipistrellus, Eidolon helvum, Epomops franqueti, Micropteropus pusillus
PREDICT_AdV-11	Pteropus giganteus	Miniopterus schreibersii, Rousettus aegyptiacus, Artibeus jamaicensis, Artibeus lituratus, Rousettus leschenaultii, Murina aurata, Pipistrellus pipistrellus, Epomops franqueti, Eidolon helvum, Micropteropus pusillus
PREDICT_AdV-12	Pteropus giganteus	Miniopterus schreibersii, Rousettus aegyptiacus, Artibeus jamaicensis, Artibeus lituratus, Rousettus leschenaultii, Murina aurata, Pipistrellus pipistrellus, Eidolon helvum, Epomops franqueti, Micropteropus pusillus
PREDICT_AdV-13	Sturnira lilium, Sturnirinae, Rhynchonycteris naso, Carollia perspicillata, Artibeus obscurus, Chiroptera, Sturnira sp.	Rousettus aegyptiacus, Rousettus leschenaultii, Miniopterus schreibersii, Rhinolophus ferrumequinum, Murina aurata, Micropteropus pusillus, Eidolon helvum, Scotophilus kuhlii, Pipistrellus pipistrellus, Rhinolophus pusillus
PREDICT_AdV-14	Glossophaga soricina	Rousettus aegyptiacus, Rousettus leschenaultii, Miniopterus schreibersii, Pteropus hypomelanus, Pipistrellus pipistrellus, Murina aurata, Eidolon helvum, Rhinolophus ferrumequinum, Pteropus vampyrus, Micropteropus pusillus
PREDICT_AdV-15	Sturnira lilium	Rousettus aegyptiacus, Miniopterus schreibersii, Artibeus jamaicensis, Rousettus leschenaultii, Artibeus lituratus, Pteropus poliocephalus, Murina aurata, Rhinolophus ferrumequinum, Pteropus hypomelanus, Pteropus vampyrus
PREDICT_AdV-16	Anoura caudifer, Glossophaga soricina, Carollia perspicillata	Rousettus aegyptiacus, Rousettus leschenaultii, Miniopterus schreibersii, Eidolon helvum, Murina aurata, Rhinolophus ferrumequinum, Scotophilus kuhlii, Pipistrellus pipistrellus, Pteropus poliocephalus, Rhinolophus pusillus
PREDICT_AdV-17	Lophuromys sikapusi, Thryonomys swinderianus	Mus musculus, Apodemus agrarius, Rattus rattus, Rattus norvegicus, Mastomys natalensis, Apodemus sylvaticus, Sciurus carolinensis, Apodemus flavicollis, Sigmodon hispidus, Calomys callosus
PREDICT_AdV-20	Mus musculus	Myodes regulus, Sigmodon hispidus, Mastomys natalensis, Zygodontomys brevicauda, Rattus rattus, Myodes glareolus, Rattus norvegicus, Oligoryzomys longicaudatus, Apodemus sylvaticus, Proechimys guyannensis
PREDICT_AdV-23	Gerbilliscus kempi	Mus musculus, Apodemus agrarius, Rattus rattus, Rattus norvegicus, Apodemus flavicollis, Sciurus carolinensis, Sigmodon hispidus, Mastomys natalensis, Apodemus sylvaticus, Calomys callosus
PREDICT_AdV-26	Rattus rattus	Apodemus agrarius, Mus musculus, Mastomys natalensis, Sciurus carolinensis, Apodemus flavicollis, Myodes glareolus, Myodes regulus, Apodemus sylvaticus, Rattus norvegicus, Sigmodon hispidus
PREDICT_AdV-28	Epomops franqueti	Miniopterus schreibersii, Rousettus leschenaultii, Artibeus jamaicensis, Artibeus lituratus, Pteropus hypomelanus, Tadarida brasiliensis, Rousettus aegyptiacus, Pipistrellus pipistrellus, Murina aurata, Eidolon helvum
PREDICT_AdV-29	Megaloglossus woermanni, Epomops franqueti	Miniopterus schreibersii, Artibeus jamaicensis, Rousettus leschenaultii, Artibeus lituratus, Pteropus hypomelanus, Tadarida brasiliensis, Rousettus aegyptiacus, Pipistrellus pipistrellus, Murina aurata, Eidolon helvum
PREDICT_AdV-3	Pteropus giganteus	Miniopterus schreibersii, Rousettus aegyptiacus, Artibeus jamaicensis, Artibeus lituratus, Rousettus leschenaultii, Murina aurata, Eidolon helvum, Pipistrellus pipistrellus, Epomops franqueti, Micropteropus pusillus
PREDICT_AdV-30	Rousettus aegyptiacus	Rousettus leschenaultii, Artibeus jamaicensis, Miniopterus schreibersii, Artibeus lituratus, Murina aurata, Rhinolophus pusillus, Pteropus poliocephalus, Glossophaga soricina, Myotis nigricans, Hipposideros armiger
PREDICT_AdV-31	Rattus rattus	Apodemus agrarius, Mus musculus, Mastomys natalensis, Apodemus flavicollis, Sciurus carolinensis, Myodes glareolus, Myodes regulus, Apodemus sylvaticus, Rattus norvegicus, Sigmodon hispidus
PREDICT_AdV-32	Mastomys natalensis	Apodemus agrarius, Mus musculus, Apodemus flavicollis, Sigmodon hispidus, Rattus norvegicus, Peromyscus leucopus, Apodemus sylvaticus, Rattus rattus, Zygodontomys brevicauda, Niviventer confucianus
PREDICT_AdV-36	Hipposideros caffer	Rousettus aegyptiacus, Artibeus jamaicensis, Rousettus leschenaultii, Artibeus lituratus, Rhinolophus ferrumequinum, Eidolon helvum, Pipistrellus pipistrellus, Tadarida brasiliensis, Miniopterus schreibersii, Pteropus hypomelanus
PREDICT_AdV-37	Mops demonstrator, Chaerephon pumilus	Rousettus aegyptiacus, Rousettus leschenaultii, Artibeus jamaicensis, Miniopterus schreibersii, Artibeus lituratus, Tadarida brasiliensis, Pteropus hypomelanus, Glossophaga soricina, Murina aurata, Micropteropus pusillus
PREDICT_AdV-38	Megaloglossus woermanni, Hipposideros cyclops, Micropteropus pusillus	Miniopterus schreibersii, Rousettus leschenaultii, Artibeus jamaicensis, Artibeus lituratus, Pteropus hypomelanus, Murina aurata, Pipistrellus pipistrellus, Rousettus aegyptiacus, Rhinolophus ferrumequinum, Pteropus vampyrus
PREDICT_AdV-4	Pteropus giganteus	Miniopterus schreibersii, Rousettus aegyptiacus, Artibeus jamaicensis, Artibeus lituratus, Rousettus leschenaultii, Murina aurata, Epomops franqueti, Micropteropus pusillus, Pipistrellus pipistrellus, Eidolon helvum
PREDICT_AdV-40	Hipposideros commersoni	Rousettus aegyptiacus, Rousettus leschenaultii, Artibeus jamaicensis, Miniopterus schreibersii, Artibeus lituratus, Tadarida brasiliensis, Pteropus hypomelanus, Rhinolophus ferrumequinum, Pipistrellus pipistrellus, Nyctalus noctula
PREDICT_AdV-41	Hipposideros commersoni, Hipposideros gigas	Rousettus aegyptiacus, Rousettus leschenaultii, Artibeus jamaicensis, Miniopterus schreibersii, Artibeus lituratus, Tadarida brasiliensis, Pteropus hypomelanus, Rhinolophus ferrumequinum, Pipistrellus pipistrellus, Nyctalus noctula
PREDICT_AdV-48	Hipposideros caffer	Rousettus aegyptiacus, Artibeus jamaicensis, Rousettus leschenaultii, Artibeus lituratus, Rhinolophus ferrumequinum, Eidolon helvum, Tadarida brasiliensis, Pipistrellus pipistrellus, Miniopterus schreibersii, Pteropus vampyrus
PREDICT_AdV-49	Hipposideros caffer	Rousettus aegyptiacus, Artibeus jamaicensis, Rousettus leschenaultii, Artibeus lituratus, Rhinolophus ferrumequinum, Eidolon helvum, Tadarida brasiliensis, Pipistrellus pipistrellus, Miniopterus schreibersii, Pteropus vampyrus
PREDICT_AdV-5	Pteropus giganteus	Miniopterus schreibersii, Rousettus aegyptiacus, Artibeus jamaicensis, Artibeus lituratus, Rousettus leschenaultii, Murina aurata, Epomops franqueti, Eidolon helvum, Pipistrellus pipistrellus, Micropteropus pusillus
PREDICT_AdV-50	Hipposideros caffer	Rousettus aegyptiacus, Artibeus jamaicensis, Rousettus leschenaultii, Artibeus lituratus, Rhinolophus ferrumequinum, Eidolon helvum, Tadarida brasiliensis, Pipistrellus pipistrellus, Miniopterus schreibersii, Pteropus hypomelanus
PREDICT_AdV-53	Rousettus aegyptiacus	Rousettus leschenaultii, Artibeus jamaicensis, Miniopterus schreibersii, Artibeus lituratus, Murina aurata, Rhinolophus pusillus, Pteropus poliocephalus, Glossophaga soricina, Tadarida brasiliensis, Hipposideros armiger
PREDICT_AdV-54	Rousettus aegyptiacus	Rousettus leschenaultii, Artibeus jamaicensis, Miniopterus schreibersii, Artibeus lituratus, Murina aurata, Rhinolophus pusillus, Pteropus poliocephalus, Glossophaga soricina, Myotis nigricans, Hipposideros armiger
PREDICT_AdV-55	Macaca mulatta, Macaca nemestrina	Homo sapiens, Alouatta pigra, Semnopithecus entellus, Pan troglodytes, Macaca fascicularis, Gorilla gorilla, Macaca radiata, Chlorocebus aethiops, Callithrix jacchus, Papio cynocephalus
PREDICT_AdV-58	Mops condylurus	Rousettus aegyptiacus, Rousettus leschenaultii, Artibeus jamaicensis, Miniopterus schreibersii, Artibeus lituratus, Tadarida brasiliensis, Pteropus hypomelanus, Glossophaga soricina, Murina aurata, Micropteropus pusillus
PREDICT_AdV-59	Mops condylurus	Rousettus aegyptiacus, Rousettus leschenaultii, Artibeus jamaicensis, Miniopterus schreibersii, Artibeus lituratus, Tadarida brasiliensis, Pteropus hypomelanus, Glossophaga soricina, Murina aurata, Micropteropus pusillus
PREDICT_AdV-6	Pteropus giganteus	Rousettus aegyptiacus, Miniopterus schreibersii, Artibeus jamaicensis, Artibeus lituratus, Rousettus leschenaultii, Murina aurata, Pipistrellus pipistrellus, Eidolon helvum, Epomops franqueti, Micropteropus pusillus
PREDICT_AdV-63	Eidolon helvum	Rousettus aegyptiacus, Artibeus jamaicensis, Rousettus leschenaultii, Tadarida brasiliensis, Artibeus lituratus, Miniopterus schreibersii, Glossophaga soricina, Eptesicus fuscus, Murina aurata, Pteropus poliocephalus
PREDICT_AdV-65	Rousettus aegyptiacus	Rousettus leschenaultii, Artibeus jamaicensis, Miniopterus schreibersii, Artibeus lituratus, Murina aurata, Rhinolophus pusillus, Glossophaga soricina, Pteropus poliocephalus, Hipposideros armiger, Myotis nigricans
PREDICT_AdV-66	Hipposideros diadema, Hipposideros galeritus	Rousettus aegyptiacus, Rousettus leschenaultii, Miniopterus schreibersii, Artibeus jamaicensis, Artibeus lituratus, Tadarida brasiliensis, Pteropus hypomelanus, Pipistrellus pipistrellus, Eidolon helvum, Rhinolophus ferrumequinum
PREDICT_AdV-67	Hipposideros diadema	Rousettus aegyptiacus, Rousettus leschenaultii, Miniopterus schreibersii, Artibeus jamaicensis, Artibeus lituratus, Tadarida brasiliensis, Pteropus hypomelanus, Rhinolophus ferrumequinum, Pipistrellus pipistrellus, Eidolon helvum
PREDICT_AdV-69	Macaca mulatta, Suncus murinus	Homo sapiens, Alouatta pigra, Semnopithecus entellus, Pan troglodytes, Macaca fascicularis, Gorilla gorilla, Macaca radiata, Pan paniscus, Chlorocebus aethiops, Macaca nemestrina leonina
PREDICT_AdV-7	Pteropus giganteus	Miniopterus schreibersii, Rousettus aegyptiacus, Artibeus jamaicensis, Artibeus lituratus, Rousettus leschenaultii, Murina aurata, Pipistrellus pipistrellus, Epomops franqueti, Eidolon helvum, Micropteropus pusillus
PREDICT_AdV-72	Macaca mulatta	Homo sapiens, Alouatta pigra, Semnopithecus entellus, Pan troglodytes, Macaca fascicularis, Gorilla gorilla, Chlorocebus aethiops, Macaca radiata, Pan paniscus, Callithrix jacchus
PREDICT_AdV-74	Mus musculus, Mus musculoides	Myodes regulus, Sigmodon hispidus, Mastomys natalensis, Zygodontomys brevicauda, Rattus rattus, Myodes glareolus, Rattus norvegicus, Oligoryzomys longicaudatus, Apodemus sylvaticus, Proechimys guyannensis
PREDICT_AdV-78	Rousettus aegyptiacus	Rousettus leschenaultii, Artibeus jamaicensis, Artibeus lituratus, Miniopterus schreibersii, Murina aurata, Rhinolophus pusillus, Pteropus poliocephalus, Glossophaga soricina, Myotis nigricans, Hipposideros armiger
PREDICT_AdV-79	Micropteropus pusillus	Miniopterus schreibersii, Rousettus leschenaultii, Artibeus jamaicensis, Artibeus lituratus, Pteropus hypomelanus, Murina aurata, Rousettus aegyptiacus, Pipistrellus pipistrellus, Rhinolophus ferrumequinum, Pteropus vampyrus
PREDICT_AdV-8	Pteropus giganteus	Rousettus aegyptiacus, Miniopterus schreibersii, Artibeus jamaicensis, Artibeus lituratus, Rousettus leschenaultii, Murina aurata, Pipistrellus pipistrellus, Epomops franqueti, Eidolon helvum, Micropteropus pusillus
PREDICT_AdV-80	Rousettus aegyptiacus	Rousettus leschenaultii, Artibeus jamaicensis, Miniopterus schreibersii, Artibeus lituratus, Murina aurata, Rhinolophus pusillus, Pteropus poliocephalus, Glossophaga soricina, Myotis nigricans, Hipposideros armiger
PREDICT_AdV-81	Glossophaga soricina	Rousettus aegyptiacus, Rousettus leschenaultii, Miniopterus schreibersii, Pteropus hypomelanus, Pipistrellus pipistrellus, Murina aurata, Rhinolophus ferrumequinum, Eidolon helvum, Pteropus vampyrus, Micropteropus pusillus
PREDICT_AdV-83	Bandicota indica, Bandicota bengalensis	Mus musculus, Apodemus agrarius, Sigmodon hispidus, Rattus rattus, Rattus norvegicus, Apodemus sylvaticus, Mastomys natalensis, Calomys callosus, Sciurus carolinensis, Zygodontomys brevicauda
PREDICT_AdV-84	Suncus murinus	Sorex araneus, Atelerix albiventris, Crocidura leucodon, Crocidura macowi, Erinaceus europaeus, Crocidura russula
PREDICT_AdV-85	Suncus murinus	Sorex araneus, Atelerix albiventris, Crocidura leucodon, Crocidura russula, Erinaceus europaeus, Crocidura macowi
PREDICT_AdV-86	Suncus murinus	Sorex araneus, Atelerix albiventris, Crocidura leucodon, Crocidura russula, Erinaceus europaeus, Crocidura macowi
PREDICT_AdV-87	Pteronotus davyi, Glossophaga soricina, Myotis californicus	Rousettus aegyptiacus, Rousettus leschenaultii, Miniopterus schreibersii, Pteropus hypomelanus, Pipistrellus pipistrellus, Murina aurata, Eidolon helvum, Rhinolophus ferrumequinum, Pteropus vampyrus, Artibeus jamaicensis
PREDICT_AdV-88	Rattus rattus	Apodemus agrarius, Mus musculus, Mastomys natalensis, Sciurus carolinensis, Myodes regulus, Myodes glareolus, Apodemus flavicollis, Apodemus sylvaticus, Rattus norvegicus, Sigmodon hispidus
PREDICT_AdV-89	Bandicota indica	Mus musculus, Apodemus agrarius, Sigmodon hispidus, Rattus rattus, Rattus norvegicus, Apodemus sylvaticus, Mastomys natalensis, Calomys callosus, Zygodontomys brevicauda, Sciurus carolinensis
PREDICT_AdV-9	Pteropus giganteus	Miniopterus schreibersii, Rousettus aegyptiacus, Artibeus jamaicensis, Artibeus lituratus, Rousettus leschenaultii, Murina aurata, Pipistrellus pipistrellus, Eidolon helvum, Epomops franqueti, Micropteropus pusillus
PREDICT_AdV-90	Bandicota indica, Suncus murinus, Bandicota bengalensis, Rattus rattus	Apodemus agrarius, Mus musculus, Mastomys natalensis, Myodes regulus, Apodemus flavicollis, Peromyscus leucopus, Sigmodon hispidus, Calomys callosus, Niviventer confucianus, Rattus norvegicus
PREDICT_AdV-91	Pongo pygmaeus	Homo sapiens, Pan troglodytes, Macaca mulatta, Gorilla gorilla, Alouatta pigra, Macaca fascicularis, Semnopithecus entellus, Chlorocebus aethiops, Papio cynocephalus, Cercocebus atys
PREDICT_ArenaV-2	Rattus exulans	Mus musculus, Apodemus agrarius, Rattus rattus, Rattus norvegicus, Sigmodon hispidus, Apodemus sylvaticus, Mastomys natalensis, Sciurus carolinensis, Apodemus flavicollis, Calomys callosus
PREDICT_BoV-1	Macaca mulatta	Homo sapiens, Alouatta pigra, Semnopithecus entellus, Pan troglodytes, Macaca fascicularis, Gorilla gorilla, Chlorocebus aethiops, Macaca radiata, Pan paniscus, Callithrix jacchus
PREDICT_CoV-1	Carollia sowelli, Carollia perspicillata, Bauerus dubiaquercus	Rousettus aegyptiacus, Miniopterus schreibersii, Rousettus leschenaultii, Pteropus hypomelanus, Artibeus jamaicensis, Artibeus lituratus, Eidolon helvum, Murina aurata, Rhinolophus ferrumequinum, Pteropus poliocephalus
PREDICT_CoV-10	Pteronotus parnellii	Rousettus aegyptiacus, Rousettus leschenaultii, Miniopterus schreibersii, Artibeus jamaicensis, Artibeus lituratus, Tadarida brasiliensis, Pteropus hypomelanus, Rhinolophus ferrumequinum, Pipistrellus pipistrellus, Nyctalus noctula
PREDICT_CoV-100	Gallus gallus domesticus	Alectoris rufa, Phasianus colchicus, Lagopus lagopus
PREDICT_CoV-103	Megaderma lyra, Cynopterus sphinx, Scotophilus cf. kuhlii, Megaderma sp.	Rousettus aegyptiacus, Artibeus jamaicensis, Rousettus leschenaultii, Artibeus lituratus, Miniopterus schreibersii, Tadarida brasiliensis, Rhinolophus ferrumequinum, Pipistrellus pipistrellus, Glossophaga soricina, Nyctalus noctula
PREDICT_CoV-106	Mops condylurus	Rousettus aegyptiacus, Rousettus leschenaultii, Artibeus jamaicensis, Miniopterus schreibersii, Artibeus lituratus, Tadarida brasiliensis, Pteropus hypomelanus, Glossophaga soricina, Rhinolophus ferrumequinum, Murina aurata
PREDICT_CoV-108	Rhinolophus pusillus, Myotis siligorensis	Rousettus aegyptiacus, Artibeus jamaicensis, Artibeus lituratus, Tadarida brasiliensis, Miniopterus schreibersii, Pteropus hypomelanus, Pipistrellus pipistrellus, Nyctalus noctula, Glossophaga soricina, Rhinolophus ferrumequinum
PREDICT_CoV-11	Artibeus phaeotis, Pteronotus personatus, Artibeus lituratus, Artibeus obscurus	Rousettus aegyptiacus, Miniopterus schreibersii, Rousettus leschenaultii, Eidolon helvum, Murina aurata, Rhinolophus ferrumequinum, Pteropus poliocephalus, Rhinolophus pusillus, Pteropus hypomelanus, Pteropus vampyrus
PREDICT_CoV-117	Rousettus aegyptiacus	Rousettus leschenaultii, Artibeus jamaicensis, Artibeus lituratus, Miniopterus schreibersii, Murina aurata, Rhinolophus pusillus, Glossophaga soricina, Pteropus poliocephalus, Myotis nigricans, Hipposideros armiger
PREDICT_CoV-13	Lichonycteris obscura, Glossophaga soricina	Rousettus aegyptiacus, Rousettus leschenaultii, Miniopterus schreibersii, Pteropus hypomelanus, Pipistrellus pipistrellus, Murina aurata, Eidolon helvum, Rhinolophus ferrumequinum, Micropteropus pusillus, Artibeus jamaicensis
PREDICT_CoV-14	Sturnira lilium	Rousettus aegyptiacus, Miniopterus schreibersii, Artibeus jamaicensis, Rousettus leschenaultii, Artibeus lituratus, Pteropus poliocephalus, Murina aurata, Rhinolophus ferrumequinum, Pteropus hypomelanus, Pteropus vampyrus
PREDICT_CoV-15	Sturnira lilium, Artibeus lituratus	Rousettus aegyptiacus, Miniopterus schreibersii, Rousettus leschenaultii, Rhinolophus ferrumequinum, Murina aurata, Rhinolophus pusillus, Scotophilus kuhlii, Eidolon helvum, Pipistrellus pipistrellus, Eptesicus serotinus
PREDICT_CoV-16	Pteropus giganteus, Pteropus alecto, Pteropus cf. alecto, Pteropus lylei	Rousettus aegyptiacus, Artibeus jamaicensis, Artibeus lituratus, Rousettus leschenaultii, Tadarida brasiliensis, Eptesicus fuscus, Glossophaga soricina, Micropteropus pusillus, Eptesicus serotinus, Miniopterus schreibersii
PREDICT_CoV-17	Pteropus giganteus, Chiroptera, Pteropus sp., Pteropus lylei, Pteropus cf. lylei	Rousettus aegyptiacus, Miniopterus schreibersii, Artibeus jamaicensis, Artibeus lituratus, Rousettus leschenaultii, Pipistrellus pipistrellus, Epomops franqueti, Murina aurata, Eidolon helvum, Micropteropus pusillus
PREDICT_CoV-21	Mops condylurus, Triaenops persicus	Rousettus aegyptiacus, Rousettus leschenaultii, Artibeus jamaicensis, Miniopterus schreibersii, Artibeus lituratus, Tadarida brasiliensis, Pteropus hypomelanus, Glossophaga soricina, Rhinolophus ferrumequinum, Murina aurata
PREDICT_CoV-22	Hipposideros lekaguli, Macroglossus sp., Eonycteris spelaea, Rousettus leschenaultii	Rousettus aegyptiacus, Rhinolophus ferrumequinum, Miniopterus schreibersii, Artibeus jamaicensis, Artibeus lituratus, Eidolon helvum, Eptesicus serotinus, Tadarida brasiliensis, Molossus molossus, Nyctalus noctula
PREDICT_CoV-23	Rousettus sp., Eonycteris spelaea	Rousettus aegyptiacus, Miniopterus schreibersii, Rousettus leschenaultii, Artibeus jamaicensis, Artibeus lituratus, Tadarida brasiliensis, Rhinolophus ferrumequinum, Glossophaga soricina, Epomops franqueti, Pipistrellus pipistrellus
PREDICT_CoV-24	Hipposideros lekaguli, Pteropus sp., Cynopterus sphinx, Cynopterus brachyotis, Cynopterus sp., Megaerops niphanae, Rousettus sp.	Rousettus aegyptiacus, Artibeus jamaicensis, Artibeus lituratus, Tadarida brasiliensis, Rhinolophus ferrumequinum, Miniopterus schreibersii, Glossophaga soricina, Eidolon helvum, Micropteropus pusillus, Nyctalus noctula
PREDICT_CoV-25	Rhinolophus shameli, Scotophilus kuhlii	Rousettus aegyptiacus, Artibeus jamaicensis, Artibeus lituratus, Miniopterus schreibersii, Pteropus hypomelanus, Epomops franqueti, Pipistrellus pipistrellus, Pteropus poliocephalus, Micropteropus pusillus, Eidolon helvum
PREDICT_CoV-28	Miniopterus inflatus	Rousettus leschenaultii, Miniopterus schreibersii, Artibeus jamaicensis, Artibeus lituratus, Tadarida brasiliensis, Rousettus aegyptiacus, Pteropus hypomelanus, Rhinolophus ferrumequinum, Pipistrellus pipistrellus, Nyctalus noctula
PREDICT_CoV-30	Rousettus aegyptiacus, Megaloglossus woermanni, Epomops franqueti, Mops condylurus	Artibeus jamaicensis, Rousettus leschenaultii, Artibeus lituratus, Tadarida brasiliensis, Miniopterus schreibersii, Pteropus hypomelanus, Glossophaga soricina, Eptesicus fuscus, Murina aurata, Pteropus vampyrus
PREDICT_CoV-32	Hipposideros caffer	Rousettus aegyptiacus, Artibeus jamaicensis, Rousettus leschenaultii, Artibeus lituratus, Rhinolophus ferrumequinum, Pipistrellus pipistrellus, Eidolon helvum, Tadarida brasiliensis, Miniopterus schreibersii, Pteropus hypomelanus
PREDICT_CoV-35	Scotophilus dinganii, Scotophilus leucogaster, Mops condylurus, Scotophilus kuhlii, Chiroptera, Pteropus sp., Scotophilus cf. kuhlii, Scotophilus heathii, Epomops franqueti, Scotophilus nux, Taphozous sp., Scotophilus cf. heathii, Myotis sp.	Artibeus jamaicensis, Artibeus lituratus, Rousettus leschenaultii, Miniopterus schreibersii, Pteropus poliocephalus, Glossophaga soricina, Rhinolophus ferrumequinum, Carollia perspicillata, Myotis nigricans, Lasiurus cinereus
PREDICT_CoV-37	Myotis ricketti, Rhinolophus sinicus, Miniopterus schreibersii	Rousettus aegyptiacus, Artibeus jamaicensis, Rousettus leschenaultii, Artibeus lituratus, Glossophaga soricina, Eidolon helvum, Rhinolophus eloquens, Uroderma bilobatum, Carollia perspicillata, Tadarida pumila
PREDICT_CoV-38	Myotis myotis	Rousettus leschenaultii, Rousettus aegyptiacus, Miniopterus schreibersii, Artibeus jamaicensis, Artibeus lituratus, Tadarida brasiliensis, Murina aurata, Pteropus vampyrus, Pteropus hypomelanus, Pipistrellus pipistrellus
PREDICT_CoV-39	Rhinolophus affinis	Rousettus aegyptiacus, Artibeus jamaicensis, Rousettus leschenaultii, Artibeus lituratus, Miniopterus schreibersii, Pteropus hypomelanus, Pipistrellus pipistrellus, Rhinolophus ferrumequinum, Tadarida brasiliensis, Nyctalus noctula
PREDICT_CoV-4	Artibeus jamaicensis, Sturnira lilium, Artibeus planirostris, Mesophylla macconnelli	Rousettus aegyptiacus, Miniopterus schreibersii, Rousettus leschenaultii, Rhinolophus ferrumequinum, Murina aurata, Rhinolophus pusillus, Scotophilus kuhlii, Eidolon helvum, Pipistrellus pipistrellus, Eptesicus serotinus
PREDICT_CoV-43	Rhinolophus clivosus, Hipposideros caffer, Rhinolophus sp.	Rousettus aegyptiacus, Artibeus jamaicensis, Rousettus leschenaultii, Artibeus lituratus, Rhinolophus ferrumequinum, Eidolon helvum, Pipistrellus pipistrellus, Tadarida brasiliensis, Miniopterus schreibersii, Pteropus hypomelanus
PREDICT_CoV-44	Hipposideros ruber, Rhinolophus sp., Hipposideros caffer, Lissonycteris angolensis	Rousettus aegyptiacus, Artibeus jamaicensis, Rousettus leschenaultii, Artibeus lituratus, Rhinolophus ferrumequinum, Eidolon helvum, Tadarida brasiliensis, Pipistrellus pipistrellus, Miniopterus schreibersii, Pteropus hypomelanus
PREDICT_CoV-45	Pteropus giganteus	Rousettus aegyptiacus, Miniopterus schreibersii, Artibeus jamaicensis, Artibeus lituratus, Rousettus leschenaultii, Murina aurata, Epomops franqueti, Micropteropus pusillus, Pipistrellus pipistrellus, Eidolon helvum
PREDICT_CoV-49	Macaca mulatta	Homo sapiens, Alouatta pigra, Semnopithecus entellus, Pan troglodytes, Macaca fascicularis, Gorilla gorilla, Chlorocebus aethiops, Macaca radiata, Pan paniscus, Callithrix jacchus
PREDICT_CoV-5	Bauerus dubiaquercus, Artibeus jamaicensis, Artibeus lituratus	Rousettus aegyptiacus, Miniopterus schreibersii, Rousettus leschenaultii, Murina aurata, Eidolon helvum, Pteropus poliocephalus, Rhinolophus ferrumequinum, Rhinolophus pusillus, Pteropus vampyrus, Pteropus hypomelanus
PREDICT_CoV-52	Hipposideros diadema, Hipposideros cervinus, Myotis horsfieldii	Rousettus aegyptiacus, Rousettus leschenaultii, Miniopterus schreibersii, Artibeus jamaicensis, Artibeus lituratus, Tadarida brasiliensis, Pteropus hypomelanus, Pipistrellus pipistrellus, Rhinolophus ferrumequinum, Eidolon helvum
PREDICT_CoV-53	Hipposideros larvatus	Rousettus aegyptiacus, Rousettus leschenaultii, Miniopterus schreibersii, Artibeus jamaicensis, Artibeus lituratus, Tadarida brasiliensis, Nyctalus noctula, Pipistrellus pipistrellus, Murina aurata, Eidolon helvum
PREDICT_CoV-54	Hipposideros gigas, Hipposideros commersoni	Rousettus aegyptiacus, Rousettus leschenaultii, Artibeus jamaicensis, Miniopterus schreibersii, Artibeus lituratus, Tadarida brasiliensis, Pteropus hypomelanus, Rhinolophus ferrumequinum, Pipistrellus pipistrellus, Nyctalus noctula
PREDICT_CoV-55	Mastomys sp., Rattus rattus	Apodemus agrarius, Mus musculus, Mastomys natalensis, Sciurus carolinensis, Apodemus flavicollis, Myodes glareolus, Myodes regulus, Apodemus sylvaticus, Rattus norvegicus, Sigmodon hispidus
PREDICT_CoV-56	Cynopterus sp., Cynopterus sphinx	Rousettus aegyptiacus, Artibeus jamaicensis, Rousettus leschenaultii, Artibeus lituratus, Miniopterus schreibersii, Tadarida brasiliensis, Rhinolophus ferrumequinum, Pipistrellus pipistrellus, Glossophaga soricina, Nyctalus noctula
PREDICT_CoV-57	Pipistrellus pipistrellus, Myotis ricketti	Rousettus aegyptiacus, Artibeus jamaicensis, Artibeus lituratus, Pteropus poliocephalus, Rousettus leschenaultii, Pteropus hypomelanus, Pteropus vampyrus, Lasiurus cinereus, Myotis lucifugus, Miniopterus schreibersii
PREDICT_CoV-59	Myotis daubentonii	Rousettus leschenaultii, Rousettus aegyptiacus, Miniopterus schreibersii, Artibeus jamaicensis, Artibeus lituratus, Tadarida brasiliensis, Murina aurata, Pteropus hypomelanus, Pteropus vampyrus, Pipistrellus pipistrellus
PREDICT_CoV-6	Myotis californicus	Rousettus aegyptiacus, Rousettus leschenaultii, Miniopterus schreibersii, Artibeus jamaicensis, Artibeus lituratus, Pteropus hypomelanus, Rhinolophus ferrumequinum, Pipistrellus pipistrellus, Tadarida brasiliensis, Murina aurata
PREDICT_CoV-60	Myotis longipes, Pipistrellus pipistrellus, Myotis laniger	Rousettus aegyptiacus, Artibeus jamaicensis, Artibeus lituratus, Pteropus poliocephalus, Rousettus leschenaultii, Pteropus hypomelanus, Pteropus vampyrus, Lasiurus cinereus, Myotis lucifugus, Glossophaga soricina
PREDICT_CoV-61	Pipistrellus pipistrellus	Rousettus aegyptiacus, Artibeus jamaicensis, Artibeus lituratus, Pteropus poliocephalus, Rousettus leschenaultii, Pteropus hypomelanus, Pteropus vampyrus, Glossophaga soricina, Myotis nigricans, Lasiurus cinereus
PREDICT_CoV-62	Hipposideros caffer	Rousettus aegyptiacus, Artibeus jamaicensis, Rousettus leschenaultii, Artibeus lituratus, Rhinolophus ferrumequinum, Eidolon helvum, Pipistrellus pipistrellus, Tadarida brasiliensis, Miniopterus schreibersii, Pteropus hypomelanus
PREDICT_CoV-65	Rhinolophus clivosus, Rhinolophus sp., Rhinolophus cf. mehelyi, Rhinolophus ferrumequinum, Miniopterus cf. schreibersii, Rhinolophus cf. euryale, Rhinopoma hardwickii	Rousettus leschenaultii, Rousettus aegyptiacus, Artibeus jamaicensis, Artibeus lituratus, Miniopterus schreibersii, Murina aurata, Glossophaga soricina, Eidolon helvum, Rhinolophus pusillus, Lasiurus cinereus
PREDICT_CoV-66	Lissonycteris angolensis, Myonycteris torquata	Rousettus aegyptiacus, Rousettus leschenaultii, Artibeus jamaicensis, Miniopterus schreibersii, Artibeus lituratus, Tadarida brasiliensis, Pteropus hypomelanus, Glossophaga soricina, Rhinolophus ferrumequinum, Pipistrellus pipistrellus
PREDICT_CoV-67	Pteropus alecto, Pteropus sp., Acerodon celebensis, Pteropus cf. alecto, Pteropus cf. conspicillatus	Miniopterus schreibersii, Rousettus aegyptiacus, Artibeus jamaicensis, Artibeus lituratus, Rousettus leschenaultii, Pteropus hypomelanus, Epomops franqueti, Pipistrellus pipistrellus, Murina aurata, Micropteropus pusillus
PREDICT_CoV-68	Pteropus alecto, Pteropus giganteus, Pteropus cf. alecto, Pteropus lylei	Rousettus aegyptiacus, Artibeus jamaicensis, Artibeus lituratus, Rousettus leschenaultii, Tadarida brasiliensis, Eptesicus fuscus, Glossophaga soricina, Micropteropus pusillus, Eptesicus serotinus, Miniopterus schreibersii
PREDICT_CoV-7	Myotis velifer	Rousettus aegyptiacus, Rousettus leschenaultii, Miniopterus schreibersii, Artibeus jamaicensis, Artibeus lituratus, Pteropus hypomelanus, Rhinolophus ferrumequinum, Pipistrellus pipistrellus, Tadarida brasiliensis, Eidolon helvum
PREDICT_CoV-73	Pteropus alecto, Acerodon celebensis, Pteropus cf. alecto	Miniopterus schreibersii, Rousettus aegyptiacus, Artibeus jamaicensis, Artibeus lituratus, Rousettus leschenaultii, Pteropus hypomelanus, Pipistrellus pipistrellus, Epomops franqueti, Murina aurata, Micropteropus pusillus
PREDICT_CoV-78	Rhinolophus creaghi, Rhinolophus cf. arcuatus, Sundasciurus hippurus, Hipposideros cervinus, Rhinolophus cf. creaghi, Rattus rattus, Rhinolophus sp., Maxomys whiteheadi, Maxomys surifer, Cynopterus brachyotis, Sundamys muelleri, Rhinolophus acuminatus, Kerivoula pellucida, Rhinolophus trifoliatus, Leopoldamys sabanus	Artibeus jamaicensis, Miniopterus schreibersii, Rousettus leschenaultii, Artibeus lituratus, Tadarida brasiliensis, Murina aurata, Rhinolophus ferrumequinum, Rousettus aegyptiacus, Glossophaga soricina, Eidolon helvum
PREDICT_CoV-79	Rhinolophus pusillus	Rousettus aegyptiacus, Artibeus jamaicensis, Artibeus lituratus, Tadarida brasiliensis, Miniopterus schreibersii, Pteropus hypomelanus, Glossophaga soricina, Pipistrellus pipistrellus, Nyctalus noctula, Rhinolophus ferrumequinum
PREDICT_CoV-8	Tadarida brasiliensis	Rousettus aegyptiacus, Miniopterus schreibersii, Rousettus leschenaultii, Artibeus jamaicensis, Pteropus hypomelanus, Artibeus lituratus, Pipistrellus pipistrellus, Nyctalus noctula, Rhinolophus ferrumequinum, Eidolon helvum
PREDICT_CoV-83	Acerodon celebensis, Pteropus alecto, Pteropus cf. alecto	Miniopterus schreibersii, Rousettus aegyptiacus, Artibeus jamaicensis, Artibeus lituratus, Rousettus leschenaultii, Pteropus hypomelanus, Pipistrellus pipistrellus, Epomops franqueti, Murina aurata, Micropteropus pusillus
PREDICT_CoV-87	Eonycteris spelaea, Nycteris tragata, Pipistrellus coromandra	Rousettus aegyptiacus, Rousettus leschenaultii, Miniopterus schreibersii, Artibeus jamaicensis, Artibeus lituratus, Tadarida brasiliensis, Rhinolophus ferrumequinum, Glossophaga soricina, Pipistrellus pipistrellus, Murina aurata
PREDICT_CoV-89	Rhinolophus lepidus	Rousettus aegyptiacus, Rousettus leschenaultii, Miniopterus schreibersii, Artibeus jamaicensis, Artibeus lituratus, Tadarida brasiliensis, Pteropus hypomelanus, Rhinolophus ferrumequinum, Pipistrellus pipistrellus, Eidolon helvum
PREDICT_CoV-9	Nyctinomops laticaudatus	Rousettus aegyptiacus, Rousettus leschenaultii, Miniopterus schreibersii, Artibeus jamaicensis, Artibeus lituratus, Pteropus hypomelanus, Rhinolophus ferrumequinum, Pipistrellus pipistrellus, Tadarida brasiliensis, Murina aurata
PREDICT_CoV-90	Chaerephon pumilus, Scotophilus cf. heathii, Scotophilus heathii	Artibeus jamaicensis, Rousettus aegyptiacus, Artibeus lituratus, Rousettus leschenaultii, Pteropus hypomelanus, Miniopterus schreibersii, Epomops franqueti, Nyctalus noctula, Cynopterus brachyotis, Pteropus poliocephalus
PREDICT_CoV-92	Rhinolophus lepidus, Hipposideros larvatus species complex	Rousettus aegyptiacus, Rousettus leschenaultii, Miniopterus schreibersii, Artibeus jamaicensis, Artibeus lituratus, Tadarida brasiliensis, Pteropus hypomelanus, Pipistrellus pipistrellus, Rhinolophus ferrumequinum, Eidolon helvum
PREDICT_CoV-94	Rattus rattus	Apodemus agrarius, Mus musculus, Mastomys natalensis, Sciurus carolinensis, Myodes glareolus, Myodes regulus, Apodemus flavicollis, Apodemus sylvaticus, Rattus norvegicus, Sigmodon hispidus
PREDICT_CoV-95	Hipposideros larvatus	Rousettus aegyptiacus, Rousettus leschenaultii, Miniopterus schreibersii, Artibeus jamaicensis, Artibeus lituratus, Tadarida brasiliensis, Nyctalus noctula, Pipistrellus pipistrellus, Murina aurata, Glossophaga soricina
PREDICT_CoV-97	Rousettus aegyptiacus	Rousettus leschenaultii, Artibeus jamaicensis, Artibeus lituratus, Miniopterus schreibersii, Murina aurata, Rhinolophus pusillus, Pteropus poliocephalus, Glossophaga soricina, Myotis nigricans, Tadarida brasiliensis
PREDICT_EV-2	Pan troglodytes	Homo sapiens, Alouatta pigra, Macaca fascicularis, Macaca mulatta, Papio cynocephalus, Chlorocebus aethiops, Callithrix jacchus, Macaca fuscata, Macaca nemestrina, Papio ursinus
PREDICT_EV-3	Pan troglodytes	Homo sapiens, Alouatta pigra, Macaca fascicularis, Macaca mulatta, Papio cynocephalus, Chlorocebus aethiops, Callithrix jacchus, Macaca nemestrina, Macaca fuscata, Papio ursinus
PREDICT_EV-6	Pongo pygmaeus	Homo sapiens, Pan troglodytes, Macaca mulatta, Gorilla gorilla, Alouatta pigra, Macaca fascicularis, Semnopithecus entellus, Papio cynocephalus, Chlorocebus aethiops, Cercocebus atys
PREDICT_EV-7	Pongo pygmaeus	Homo sapiens, Pan troglodytes, Macaca mulatta, Gorilla gorilla, Alouatta pigra, Macaca fascicularis, Semnopithecus entellus, Chlorocebus aethiops, Papio cynocephalus, Cercocebus atys
PREDICT_EV-8	Cercopithecus nictitans, Cercopithecus preussi	Homo sapiens, Pan troglodytes, Alouatta pigra, Macaca mulatta, Macaca fascicularis, Semnopithecus entellus, Chlorocebus aethiops, Gorilla gorilla, Macaca radiata, Papio cynocephalus
PREDICT_Flavi-1	Scotophilus sp.	Rousettus leschenaultii, Artibeus jamaicensis, Miniopterus schreibersii, Rousettus aegyptiacus, Artibeus lituratus, Tadarida brasiliensis, Pteropus hypomelanus, Pipistrellus pipistrellus, Rhinolophus ferrumequinum, Eidolon helvum
PREDICT_Flavi-2	Rousettus aegyptiacus	Rousettus leschenaultii, Artibeus jamaicensis, Artibeus lituratus, Miniopterus schreibersii, Murina aurata, Rhinolophus pusillus, Pteropus poliocephalus, Glossophaga soricina, Tadarida brasiliensis, Myotis nigricans
PREDICT_Flavi-5	Miniopterus inflatus	Rousettus leschenaultii, Miniopterus schreibersii, Artibeus jamaicensis, Artibeus lituratus, Tadarida brasiliensis, Rousettus aegyptiacus, Pteropus hypomelanus, Rhinolophus ferrumequinum, Pipistrellus pipistrellus, Nyctalus noctula
PREDICT_Flavi-6	Hipposideros diadema	Rousettus aegyptiacus, Rousettus leschenaultii, Miniopterus schreibersii, Artibeus jamaicensis, Artibeus lituratus, Tadarida brasiliensis, Pteropus hypomelanus, Pipistrellus pipistrellus, Eidolon helvum, Rhinolophus ferrumequinum
PREDICT_HV-1	Pteropus giganteus	Rousettus aegyptiacus, Miniopterus schreibersii, Artibeus jamaicensis, Artibeus lituratus, Rousettus leschenaultii, Pipistrellus pipistrellus, Murina aurata, Eidolon helvum, Epomops franqueti, Micropteropus pusillus
PREDICT_HV-10	Pteropus giganteus	Rousettus aegyptiacus, Miniopterus schreibersii, Artibeus jamaicensis, Artibeus lituratus, Rousettus leschenaultii, Pipistrellus pipistrellus, Epomops franqueti, Murina aurata, Eidolon helvum, Micropteropus pusillus
PREDICT_HV-101	Hipposideros diadema	Rousettus aegyptiacus, Rousettus leschenaultii, Miniopterus schreibersii, Artibeus jamaicensis, Artibeus lituratus, Tadarida brasiliensis, Pteropus hypomelanus, Rhinolophus ferrumequinum, Pipistrellus pipistrellus, Eidolon helvum
PREDICT_HV-103	Glossophaga soricina, Glossophaga commissarisi, Sturnira ludovici	Rousettus aegyptiacus, Rousettus leschenaultii, Miniopterus schreibersii, Pteropus hypomelanus, Pipistrellus pipistrellus, Eidolon helvum, Rhinolophus ferrumequinum, Murina aurata, Micropteropus pusillus, Pteropus vampyrus
PREDICT_HV-104	Glossophaga soricina	Rousettus aegyptiacus, Rousettus leschenaultii, Miniopterus schreibersii, Pteropus hypomelanus, Pipistrellus pipistrellus, Murina aurata, Rhinolophus ferrumequinum, Eidolon helvum, Micropteropus pusillus, Pteropus vampyrus
PREDICT_HV-105	Glossophaga soricina	Rousettus aegyptiacus, Rousettus leschenaultii, Miniopterus schreibersii, Pteropus hypomelanus, Pipistrellus pipistrellus, Murina aurata, Eidolon helvum, Rhinolophus ferrumequinum, Micropteropus pusillus, Pteropus vampyrus
PREDICT_HV-107	Glossophaga soricina	Rousettus aegyptiacus, Rousettus leschenaultii, Miniopterus schreibersii, Pteropus hypomelanus, Pipistrellus pipistrellus, Eidolon helvum, Murina aurata, Rhinolophus ferrumequinum, Micropteropus pusillus, Pteropus vampyrus
PREDICT_HV-109	Sturnira ludovici, Glossophaga soricina, Sturnira lilium	Rousettus aegyptiacus, Miniopterus schreibersii, Rousettus leschenaultii, Murina aurata, Rhinolophus ferrumequinum, Micropteropus pusillus, Scotophilus kuhlii, Rhinolophus pusillus, Eidolon helvum, Eptesicus serotinus
PREDICT_HV-11	Pteropus giganteus	Miniopterus schreibersii, Rousettus aegyptiacus, Artibeus jamaicensis, Artibeus lituratus, Rousettus leschenaultii, Pipistrellus pipistrellus, Epomops franqueti, Eidolon helvum, Murina aurata, Micropteropus pusillus
PREDICT_HV-110	Pteronotus davyi	Rousettus aegyptiacus, Rousettus leschenaultii, Miniopterus schreibersii, Artibeus jamaicensis, Artibeus lituratus, Pteropus hypomelanus, Rhinolophus ferrumequinum, Pipistrellus pipistrellus, Tadarida brasiliensis, Eidolon helvum
PREDICT_HV-112	Sturnira lilium	Rousettus aegyptiacus, Miniopterus schreibersii, Artibeus jamaicensis, Rousettus leschenaultii, Artibeus lituratus, Pteropus poliocephalus, Murina aurata, Rhinolophus ferrumequinum, Pteropus vampyrus, Pteropus hypomelanus
PREDICT_HV-12	Pteropus giganteus	Rousettus aegyptiacus, Miniopterus schreibersii, Artibeus jamaicensis, Artibeus lituratus, Rousettus leschenaultii, Pipistrellus pipistrellus, Epomops franqueti, Murina aurata, Eidolon helvum, Micropteropus pusillus
PREDICT_HV-128	Lophocebus aterrimus, Cercopithecus wolfi, piliocolobus tholloni	Homo sapiens, Pan troglodytes, Gorilla gorilla, Macaca mulatta, Alouatta pigra, Macaca fascicularis, Semnopithecus entellus, Chlorocebus aethiops, Papio cynocephalus, Macaca fuscata
PREDICT_HV-13	Pteropus giganteus	Rousettus aegyptiacus, Miniopterus schreibersii, Artibeus jamaicensis, Artibeus lituratus, Rousettus leschenaultii, Pipistrellus pipistrellus, Epomops franqueti, Eidolon helvum, Murina aurata, Micropteropus pusillus
PREDICT_HV-142	Cercopithecus preussi	Homo sapiens, Pan troglodytes, Macaca mulatta, Macaca fascicularis, Alouatta pigra, Semnopithecus entellus, Chlorocebus aethiops, Gorilla gorilla, Erythrocebus patas, Papio cynocephalus
PREDICT_HV-18	Cercopithecus nictitans	Homo sapiens, Pan troglodytes, Alouatta pigra, Macaca mulatta, Macaca fascicularis, Semnopithecus entellus, Chlorocebus aethiops, Gorilla gorilla, Macaca radiata, Papio cynocephalus
PREDICT_HV-19	Cercopithecus nictitans, Cercopithecus cephus	Homo sapiens, Pan troglodytes, Alouatta pigra, Macaca mulatta, Macaca fascicularis, Semnopithecus entellus, Chlorocebus aethiops, Gorilla gorilla, Macaca radiata, Papio cynocephalus
PREDICT_HV-2	Pteropus giganteus	Rousettus aegyptiacus, Miniopterus schreibersii, Artibeus jamaicensis, Artibeus lituratus, Rousettus leschenaultii, Epomops franqueti, Pipistrellus pipistrellus, Micropteropus pusillus, Murina aurata, Eidolon helvum
PREDICT_HV-21	Macaca fascicularis	Homo sapiens, Pan troglodytes, Semnopithecus entellus, Gorilla gorilla, Macaca radiata, Pan paniscus, Macaca mulatta, Papio cynocephalus, Macaca sylvanus, Gorilla beringei
PREDICT_HV-22	Chlorocebus aethiops, Cercopithecus nictitans, Cercopithecus preussi, Chlorocebus pygerythrus	Homo sapiens, Pan troglodytes, Semnopithecus entellus, Macaca mulatta, Macaca fascicularis, Gorilla gorilla, Pan paniscus, Macaca radiata, Cebus apella, Aotus trivirgatus
PREDICT_HV-23	Pongo pygmaeus	Homo sapiens, Pan troglodytes, Macaca mulatta, Gorilla gorilla, Alouatta pigra, Macaca fascicularis, Semnopithecus entellus, Chlorocebus aethiops, Papio cynocephalus, Cercocebus atys
PREDICT_HV-24	Lophocebus albigena	Homo sapiens, Pan troglodytes, Macaca mulatta, Macaca fascicularis, Papio cynocephalus, Gorilla gorilla, Macaca fuscata, Pan paniscus, Aotus trivirgatus, Macaca nemestrina
PREDICT_HV-26	Pongo pygmaeus	Homo sapiens, Pan troglodytes, Macaca mulatta, Gorilla gorilla, Alouatta pigra, Macaca fascicularis, Semnopithecus entellus, Chlorocebus aethiops, Papio cynocephalus, Cercocebus atys
PREDICT_HV-27	Cercopithecus kandti, Cercopithecus preussi, Papio hamadryas, Cercopithecus nictitans	Homo sapiens, Pan troglodytes, Alouatta pigra, Macaca mulatta, Macaca fascicularis, Semnopithecus entellus, Alouatta seniculus, Chlorocebus aethiops, Erythrocebus patas, Gorilla gorilla
PREDICT_HV-29	Praomys jacksoni, Crocidura sp.	Mus musculus, Apodemus agrarius, Rattus norvegicus, Sigmodon hispidus, Rattus rattus, Apodemus sylvaticus, Calomys callosus, Apodemus flavicollis, Sciurus carolinensis, Myodes regulus
PREDICT_HV-3	Pteropus giganteus	Miniopterus schreibersii, Rousettus aegyptiacus, Artibeus jamaicensis, Artibeus lituratus, Rousettus leschenaultii, Pipistrellus pipistrellus, Murina aurata, Eidolon helvum, Epomops franqueti, Micropteropus pusillus
PREDICT_HV-38	Crocidura olivieri, Rattus rattus	Sorex araneus, Atelerix albiventris, Crocidura leucodon, Suncus murinus, Erinaceus europaeus, Crocidura russula
PREDICT_HV-4	Pteropus giganteus	Rousettus aegyptiacus, Miniopterus schreibersii, Artibeus jamaicensis, Artibeus lituratus, Rousettus leschenaultii, Epomops franqueti, Micropteropus pusillus, Murina aurata, Pipistrellus pipistrellus, Eidolon helvum
PREDICT_HV-40	Carollia sowelli, Carollia perspicillata, Chlorocebus pygerythrus, Sturnira lilium	Rousettus aegyptiacus, Miniopterus schreibersii, Rousettus leschenaultii, Murina aurata, Rhinolophus ferrumequinum, Micropteropus pusillus, Scotophilus kuhlii, Eidolon helvum, Pipistrellus pipistrellus, Rhinolophus pusillus
PREDICT_HV-49	Soricidae, Rattus rattus, Mastomys natalensis, Crocidura olivieri, Crocidura sp., Mus musculoides, Praomys tullbergi, Crocidura goliath	Atelerix albiventris, Sorex araneus, Crocidura leucodon, Suncus murinus, Erinaceus europaeus
PREDICT_HV-5	Pteropus giganteus, Desmodus sp.	Rousettus aegyptiacus, Miniopterus schreibersii, Artibeus jamaicensis, Artibeus lituratus, Rousettus leschenaultii, Pipistrellus pipistrellus, Eidolon helvum, Epomops franqueti, Murina aurata, Micropteropus pusillus
PREDICT_HV-52	Nasalis larvatus, Macaca nemestrina	Homo sapiens, Pan troglodytes, Macaca fascicularis, Macaca mulatta, Alouatta seniculus, Alouatta caraya, Pan paniscus, Gorilla gorilla, Alouatta guariba, Erythrocebus patas
PREDICT_HV-54	Macaca nemestrina	Homo sapiens, Pan troglodytes, Macaca fascicularis, Macaca mulatta, Alouatta seniculus, Alouatta caraya, Pan paniscus, Gorilla gorilla, Alouatta guariba, Erythrocebus patas
PREDICT_HV-59	Myotis albescens	Rousettus aegyptiacus, Rousettus leschenaultii, Miniopterus schreibersii, Artibeus jamaicensis, Artibeus lituratus, Pteropus hypomelanus, Rhinolophus ferrumequinum, Pipistrellus pipistrellus, Tadarida brasiliensis, Murina aurata
PREDICT_HV-6	Pteropus giganteus	Rousettus aegyptiacus, Miniopterus schreibersii, Artibeus jamaicensis, Artibeus lituratus, Rousettus leschenaultii, Pipistrellus pipistrellus, Epomops franqueti, Eidolon helvum, Micropteropus pusillus, Murina aurata
PREDICT_HV-60	Molossus molossus	Rousettus aegyptiacus, Miniopterus schreibersii, Artibeus jamaicensis, Rousettus leschenaultii, Artibeus lituratus, Pteropus hypomelanus, Eidolon helvum, Tadarida brasiliensis, Pipistrellus pipistrellus, Epomops franqueti
PREDICT_HV-61	Carollia perspicillata	Rousettus aegyptiacus, Rousettus leschenaultii, Miniopterus schreibersii, Pteropus hypomelanus, Artibeus jamaicensis, Artibeus lituratus, Eidolon helvum, Murina aurata, Rhinolophus ferrumequinum, Micropteropus pusillus
PREDICT_HV-7	Pteropus giganteus	Rousettus aegyptiacus, Miniopterus schreibersii, Artibeus jamaicensis, Artibeus lituratus, Rousettus leschenaultii, Pipistrellus pipistrellus, Murina aurata, Eidolon helvum, Epomops franqueti, Micropteropus pusillus
PREDICT_HV-72	Cebus apella	Homo sapiens, Pan troglodytes, Alouatta pigra, Macaca fascicularis, Macaca mulatta, Semnopithecus entellus, Gorilla gorilla, Cercocebus atys, Mandrillus sphinx, Cercopithecus mona
PREDICT_HV-73	Uroderma bilobatum	Rousettus aegyptiacus, Miniopterus schreibersii, Rousettus leschenaultii, Artibeus jamaicensis, Tadarida brasiliensis, Artibeus lituratus, Rhinolophus ferrumequinum, Eidolon helvum, Pipistrellus pipistrellus, Murina aurata
PREDICT_HV-8	Pteropus giganteus	Rousettus aegyptiacus, Miniopterus schreibersii, Artibeus jamaicensis, Artibeus lituratus, Rousettus leschenaultii, Pipistrellus pipistrellus, Murina aurata, Epomops franqueti, Eidolon helvum, Micropteropus pusillus
PREDICT_HV-85	Cercopithecus ascanius, Lophocebus albigena	Homo sapiens, Alouatta pigra, Pan troglodytes, Macaca fascicularis, Semnopithecus entellus, Macaca mulatta, Alouatta seniculus, Alouatta caraya, Macaca radiata, Gorilla gorilla
PREDICT_HV-88	Lophocebus aterrimus	Homo sapiens, Pan troglodytes, Gorilla gorilla, Macaca mulatta, Alouatta pigra, Macaca fascicularis, Semnopithecus entellus, Chlorocebus aethiops, Papio cynocephalus, Macaca radiata
PREDICT_HV-89	Cercopithecus ascanius	Homo sapiens, Pan troglodytes, Gorilla gorilla, Macaca mulatta, Alouatta pigra, Macaca fascicularis, Semnopithecus entellus, Alouatta seniculus, Erythrocebus patas, Macaca radiata
PREDICT_HV-9	Pteropus giganteus	Rousettus aegyptiacus, Miniopterus schreibersii, Artibeus jamaicensis, Artibeus lituratus, Rousettus leschenaultii, Pipistrellus pipistrellus, Eidolon helvum, Murina aurata, Epomops franqueti, Micropteropus pusillus
PREDICT_HV-91	Lophocebus aterrimus	Homo sapiens, Pan troglodytes, Gorilla gorilla, Macaca mulatta, Alouatta pigra, Macaca fascicularis, Semnopithecus entellus, Chlorocebus aethiops, Papio cynocephalus, Macaca radiata
PREDICT_HV-94	Cynopterus brachyotis	Rousettus aegyptiacus, Artibeus jamaicensis, Artibeus lituratus, Rousettus leschenaultii, Rhinolophus ferrumequinum, Tadarida brasiliensis, Pipistrellus pipistrellus, Miniopterus schreibersii, Eidolon helvum, Micropteropus pusillus
PREDICT_Lenti-3	Cercopithecus mitis	Homo sapiens, Pan troglodytes, Gorilla gorilla, Macaca mulatta, Alouatta pigra, Macaca fascicularis, Semnopithecus entellus, Chlorocebus aethiops, Papio cynocephalus, Macaca fuscata
PREDICT_MAstV-1	Pteropus giganteus	Rousettus aegyptiacus, Miniopterus schreibersii, Artibeus jamaicensis, Artibeus lituratus, Rousettus leschenaultii, Murina aurata, Pipistrellus pipistrellus, Epomops franqueti, Eidolon helvum, Micropteropus pusillus
PREDICT_MAstV-108	Rhinolophus pusillus	Rousettus aegyptiacus, Artibeus jamaicensis, Artibeus lituratus, Tadarida brasiliensis, Miniopterus schreibersii, Pteropus hypomelanus, Pipistrellus pipistrellus, Nyctalus noctula, Glossophaga soricina, Rhinolophus ferrumequinum
PREDICT_MAstV-111	Macaca mulatta	Homo sapiens, Alouatta pigra, Semnopithecus entellus, Pan troglodytes, Macaca fascicularis, Gorilla gorilla, Chlorocebus aethiops, Macaca radiata, Pan paniscus, Callithrix jacchus
PREDICT_MAstV-112	Macaca mulatta	Homo sapiens, Alouatta pigra, Semnopithecus entellus, Pan troglodytes, Macaca fascicularis, Gorilla gorilla, Chlorocebus aethiops, Macaca radiata, Pan paniscus, Callithrix jacchus
PREDICT_MAstV-113	Macaca mulatta	Homo sapiens, Alouatta pigra, Semnopithecus entellus, Pan troglodytes, Macaca fascicularis, Gorilla gorilla, Chlorocebus aethiops, Macaca radiata, Pan paniscus, Callithrix jacchus
PREDICT_MAstV-115	Mastomys natalensis	Apodemus agrarius, Mus musculus, Apodemus flavicollis, Sigmodon hispidus, Rattus norvegicus, Peromyscus leucopus, Apodemus sylvaticus, Rattus rattus, Zygodontomys brevicauda, Neotoma albigula
PREDICT_MAstV-116	Apodemus sylvaticus	Mus musculus, Sigmodon hispidus, Rattus rattus, Apodemus agrarius, Mastomys natalensis, Rattus norvegicus, Myodes regulus, Sciurus carolinensis, Zygodontomys brevicauda, Calomys callosus
PREDICT_MAstV-117	Macaca mulatta	Homo sapiens, Alouatta pigra, Semnopithecus entellus, Pan troglodytes, Macaca fascicularis, Gorilla gorilla, Macaca radiata, Chlorocebus aethiops, Pan paniscus, Callithrix jacchus
PREDICT_MAstV-118	Macaca mulatta	Homo sapiens, Alouatta pigra, Semnopithecus entellus, Pan troglodytes, Macaca fascicularis, Gorilla gorilla, Chlorocebus aethiops, Macaca radiata, Pan paniscus, Callithrix jacchus
PREDICT_MAstV-12	Macaca fascicularis	Homo sapiens, Pan troglodytes, Semnopithecus entellus, Gorilla gorilla, Macaca radiata, Pan paniscus, Macaca mulatta, Macaca sylvanus, Papio cynocephalus, Gorilla beringei
PREDICT_MAstV-122	Macaca mulatta	Homo sapiens, Alouatta pigra, Semnopithecus entellus, Pan troglodytes, Macaca fascicularis, Gorilla gorilla, Chlorocebus aethiops, Macaca radiata, Pan paniscus, Callithrix jacchus
PREDICT_MAstV-123	Macaca mulatta	Homo sapiens, Alouatta pigra, Semnopithecus entellus, Pan troglodytes, Macaca fascicularis, Gorilla gorilla, Macaca radiata, Chlorocebus aethiops, Pan paniscus, Callithrix jacchus
PREDICT_MAstV-124	Macaca mulatta	Homo sapiens, Alouatta pigra, Semnopithecus entellus, Pan troglodytes, Macaca fascicularis, Gorilla gorilla, Macaca radiata, Chlorocebus aethiops, Pan paniscus, Callithrix jacchus
PREDICT_MAstV-125	Macaca mulatta	Homo sapiens, Alouatta pigra, Semnopithecus entellus, Pan troglodytes, Macaca fascicularis, Gorilla gorilla, Macaca radiata, Chlorocebus aethiops, Pan paniscus, Callithrix jacchus
PREDICT_MAstV-126	Macaca mulatta	Homo sapiens, Alouatta pigra, Semnopithecus entellus, Pan troglodytes, Macaca fascicularis, Gorilla gorilla, Chlorocebus aethiops, Macaca radiata, Pan paniscus, Callithrix jacchus
PREDICT_MAstV-127	Macaca mulatta	Homo sapiens, Alouatta pigra, Semnopithecus entellus, Pan troglodytes, Macaca fascicularis, Gorilla gorilla, Chlorocebus aethiops, Macaca radiata, Pan paniscus, Callithrix jacchus
PREDICT_MAstV-128	Macaca mulatta	Homo sapiens, Alouatta pigra, Semnopithecus entellus, Pan troglodytes, Macaca fascicularis, Gorilla gorilla, Chlorocebus aethiops, Macaca radiata, Pan paniscus, Callithrix jacchus
PREDICT_MAstV-129	Apodemus sylvaticus	Mus musculus, Sigmodon hispidus, Apodemus agrarius, Rattus rattus, Mastomys natalensis, Rattus norvegicus, Myodes regulus, Sciurus carolinensis, Zygodontomys brevicauda, Calomys callosus
PREDICT_MAstV-13	Rousettus sp., Eonycteris spelaea, Rousettus leschenaultii, Rousettus amplexicaudatus, Rhinolophus sp.	Rousettus aegyptiacus, Rhinolophus ferrumequinum, Eidolon helvum, Eptesicus serotinus, Miniopterus schreibersii, Artibeus jamaicensis, Artibeus lituratus, Rhinolophus eloquens, Pipistrellus pipistrellus, Chaerephon pumilus
PREDICT_MAstV-130	Eidolon helvum	Rousettus aegyptiacus, Artibeus jamaicensis, Tadarida brasiliensis, Rousettus leschenaultii, Artibeus lituratus, Miniopterus schreibersii, Glossophaga soricina, Eptesicus fuscus, Murina aurata, Pteropus poliocephalus
PREDICT_MAstV-131	Eidolon helvum	Rousettus aegyptiacus, Artibeus jamaicensis, Tadarida brasiliensis, Rousettus leschenaultii, Artibeus lituratus, Miniopterus schreibersii, Glossophaga soricina, Eptesicus fuscus, Pteropus poliocephalus, Murina aurata
PREDICT_MAstV-132	Rousettus aegyptiacus	Rousettus leschenaultii, Artibeus jamaicensis, Miniopterus schreibersii, Artibeus lituratus, Murina aurata, Rhinolophus pusillus, Pteropus poliocephalus, Glossophaga soricina, Myotis nigricans, Hipposideros armiger
PREDICT_MAstV-133	Eidolon helvum	Rousettus aegyptiacus, Artibeus jamaicensis, Tadarida brasiliensis, Rousettus leschenaultii, Artibeus lituratus, Miniopterus schreibersii, Glossophaga soricina, Eptesicus fuscus, Murina aurata, Pteropus poliocephalus
PREDICT_MAstV-134	Eidolon helvum	Rousettus aegyptiacus, Artibeus jamaicensis, Tadarida brasiliensis, Rousettus leschenaultii, Artibeus lituratus, Miniopterus schreibersii, Eptesicus fuscus, Glossophaga soricina, Murina aurata, Pteropus poliocephalus
PREDICT_MAstV-135	Paguma larvata, Hylopetes sp.	Felis catus, Canis lupus familiaris, Canis familiaris, Canis lupus, Mephitis mephitis, Vulpes vulpes, Procyon lotor, Felis silvestris, Urocyon cinereoargenteus, Atilax paludinosus
PREDICT_MAstV-136	Pteropus alecto, Acerodon celebensis	Miniopterus schreibersii, Rousettus aegyptiacus, Artibeus jamaicensis, Artibeus lituratus, Rousettus leschenaultii, Pteropus hypomelanus, Pipistrellus pipistrellus, Epomops franqueti, Murina aurata, Micropteropus pusillus
PREDICT_MAstV-137	Macaca mulatta	Homo sapiens, Alouatta pigra, Semnopithecus entellus, Pan troglodytes, Macaca fascicularis, Gorilla gorilla, Macaca radiata, Chlorocebus aethiops, Pan paniscus, Callithrix jacchus
PREDICT_MAstV-14	Rhinolophus affinis, Hipposideros larvatus	Rousettus aegyptiacus, Artibeus jamaicensis, Artibeus lituratus, Tadarida brasiliensis, Miniopterus schreibersii, Pipistrellus pipistrellus, Nyctalus noctula, Glossophaga soricina, Rhinolophus ferrumequinum, Epomops franqueti
PREDICT_MAstV-141	Hipposideros larvatus, Miniopterus magnater	Rousettus aegyptiacus, Rousettus leschenaultii, Miniopterus schreibersii, Artibeus jamaicensis, Artibeus lituratus, Tadarida brasiliensis, Pipistrellus pipistrellus, Nyctalus noctula, Murina aurata, Eidolon helvum
PREDICT_MAstV-153	Hipposideros larvatus	Rousettus aegyptiacus, Rousettus leschenaultii, Miniopterus schreibersii, Artibeus jamaicensis, Artibeus lituratus, Tadarida brasiliensis, Nyctalus noctula, Pipistrellus pipistrellus, Murina aurata, Eidolon helvum
PREDICT_MAstV-16	Rousettus sp., Rousettus leschenaultii	Rousettus aegyptiacus, Tadarida brasiliensis, Eidolon helvum, Eptesicus fuscus, Artibeus jamaicensis, Artibeus lituratus, Pteropus vampyrus, Pteropus hypomelanus, Pteropus poliocephalus, Micropteropus pusillus
PREDICT_MAstV-167	Scotophilus kuhlii	Rousettus aegyptiacus, Artibeus jamaicensis, Artibeus lituratus, Miniopterus schreibersii, Pteropus hypomelanus, Pipistrellus pipistrellus, Epomops franqueti, Pteropus poliocephalus, Glossophaga soricina, Eidolon helvum
PREDICT_MAstV-168	Hipposideros larvatus, Miniopterus magnater	Rousettus aegyptiacus, Rousettus leschenaultii, Miniopterus schreibersii, Artibeus jamaicensis, Artibeus lituratus, Tadarida brasiliensis, Nyctalus noctula, Pipistrellus pipistrellus, Murina aurata, Eidolon helvum
PREDICT_MAstV-17	Rousettus leschenaultii	Rousettus aegyptiacus, Tadarida brasiliensis, Eidolon helvum, Eptesicus fuscus, Artibeus jamaicensis, Artibeus lituratus, Pteropus hypomelanus, Pteropus vampyrus, Pteropus poliocephalus, Micropteropus pusillus
PREDICT_MAstV-170	Hipposideros larvatus	Rousettus aegyptiacus, Rousettus leschenaultii, Miniopterus schreibersii, Artibeus jamaicensis, Artibeus lituratus, Tadarida brasiliensis, Pipistrellus pipistrellus, Nyctalus noctula, Murina aurata, Eidolon helvum
PREDICT_MAstV-171	Hipposideros larvatus	Rousettus aegyptiacus, Rousettus leschenaultii, Miniopterus schreibersii, Artibeus jamaicensis, Artibeus lituratus, Tadarida brasiliensis, Nyctalus noctula, Pipistrellus pipistrellus, Murina aurata, Eidolon helvum
PREDICT_MAstV-172	Hipposideros larvatus, Miniopterus magnater	Rousettus aegyptiacus, Rousettus leschenaultii, Miniopterus schreibersii, Artibeus jamaicensis, Artibeus lituratus, Tadarida brasiliensis, Nyctalus noctula, Pipistrellus pipistrellus, Murina aurata, Eidolon helvum
PREDICT_MAstV-183	Rattus norvegicus, Rattus exulans	Mus musculus, Apodemus agrarius, Apodemus sylvaticus, Sciurus carolinensis, Myodes regulus, Apodemus flavicollis, Mastomys natalensis, Myodes glareolus, Calomys callosus, Peromyscus leucopus
PREDICT_MAstV-187	Eidolon helvum	Rousettus aegyptiacus, Artibeus jamaicensis, Rousettus leschenaultii, Tadarida brasiliensis, Miniopterus schreibersii, Artibeus lituratus, Murina aurata, Eptesicus fuscus, Glossophaga soricina, Pteropus poliocephalus
PREDICT_MAstV-188	Eidolon helvum	Rousettus aegyptiacus, Artibeus jamaicensis, Tadarida brasiliensis, Rousettus leschenaultii, Artibeus lituratus, Miniopterus schreibersii, Eptesicus fuscus, Glossophaga soricina, Murina aurata, Pteropus poliocephalus
PREDICT_MAstV-19	Rattus losea	Mus musculus, Apodemus agrarius, Rattus norvegicus, Rattus rattus, Apodemus sylvaticus, Sigmodon hispidus, Apodemus flavicollis, Calomys callosus, Sciurus carolinensis, Myodes glareolus
PREDICT_MAstV-191	Mops condylurus	Rousettus aegyptiacus, Rousettus leschenaultii, Artibeus jamaicensis, Miniopterus schreibersii, Artibeus lituratus, Tadarida brasiliensis, Pteropus hypomelanus, Glossophaga soricina, Rhinolophus ferrumequinum, Murina aurata
PREDICT_MAstV-192	Hipposideros commersoni	Rousettus aegyptiacus, Rousettus leschenaultii, Artibeus jamaicensis, Miniopterus schreibersii, Artibeus lituratus, Tadarida brasiliensis, Pteropus hypomelanus, Rhinolophus ferrumequinum, Pipistrellus pipistrellus, Nyctalus noctula
PREDICT_MAstV-194	Hipposideros commersoni	Rousettus aegyptiacus, Rousettus leschenaultii, Artibeus jamaicensis, Miniopterus schreibersii, Artibeus lituratus, Tadarida brasiliensis, Pteropus hypomelanus, Rhinolophus ferrumequinum, Pipistrellus pipistrellus, Nyctalus noctula
PREDICT_MAstV-195	Hipposideros caffer	Rousettus aegyptiacus, Artibeus jamaicensis, Rousettus leschenaultii, Artibeus lituratus, Rhinolophus ferrumequinum, Pipistrellus pipistrellus, Tadarida brasiliensis, Eidolon helvum, Miniopterus schreibersii, Pteropus hypomelanus
PREDICT_MAstV-197	Hipposideros caffer	Rousettus aegyptiacus, Artibeus jamaicensis, Rousettus leschenaultii, Artibeus lituratus, Rhinolophus ferrumequinum, Tadarida brasiliensis, Eidolon helvum, Pipistrellus pipistrellus, Miniopterus schreibersii, Pteropus hypomelanus
PREDICT_MAstV-198	Hipposideros caffer	Rousettus aegyptiacus, Artibeus jamaicensis, Rousettus leschenaultii, Artibeus lituratus, Rhinolophus ferrumequinum, Tadarida brasiliensis, Pipistrellus pipistrellus, Eidolon helvum, Miniopterus schreibersii, Pteropus hypomelanus
PREDICT_MAstV-199	Hipposideros caffer	Rousettus aegyptiacus, Artibeus jamaicensis, Rousettus leschenaultii, Artibeus lituratus, Rhinolophus ferrumequinum, Pipistrellus pipistrellus, Eidolon helvum, Tadarida brasiliensis, Miniopterus schreibersii, Pteropus hypomelanus
PREDICT_MAstV-2	Pteropus giganteus	Rousettus aegyptiacus, Miniopterus schreibersii, Artibeus jamaicensis, Artibeus lituratus, Rousettus leschenaultii, Pipistrellus pipistrellus, Epomops franqueti, Murina aurata, Eidolon helvum, Micropteropus pusillus
PREDICT_MAstV-20	Hipposideros armiger, Scotophilus sp.	Rousettus aegyptiacus, Artibeus jamaicensis, Artibeus lituratus, Tadarida brasiliensis, Miniopterus schreibersii, Pteropus hypomelanus, Eidolon helvum, Glossophaga soricina, Pipistrellus pipistrellus, Epomops franqueti
PREDICT_MAstV-200	Hipposideros caffer	Rousettus aegyptiacus, Artibeus jamaicensis, Rousettus leschenaultii, Artibeus lituratus, Rhinolophus ferrumequinum, Tadarida brasiliensis, Pipistrellus pipistrellus, Eidolon helvum, Miniopterus schreibersii, Pteropus hypomelanus
PREDICT_MAstV-21	Macaca fascicularis	Homo sapiens, Pan troglodytes, Semnopithecus entellus, Gorilla gorilla, Macaca radiata, Pan paniscus, Macaca mulatta, Macaca sylvanus, Gorilla beringei, Papio cynocephalus
PREDICT_MAstV-23	Taphozous melanopogon	Rousettus aegyptiacus, Rousettus leschenaultii, Miniopterus schreibersii, Artibeus jamaicensis, Artibeus lituratus, Tadarida brasiliensis, Pteropus hypomelanus, Rhinolophus ferrumequinum, Pipistrellus pipistrellus, Eidolon helvum
PREDICT_MAstV-24	Scotophilus sp., Scotophilus kuhlii	Rousettus aegyptiacus, Artibeus jamaicensis, Artibeus lituratus, Miniopterus schreibersii, Pteropus hypomelanus, Pipistrellus pipistrellus, Epomops franqueti, Pteropus poliocephalus, Eidolon helvum, Nyctalus noctula
PREDICT_MAstV-26	Hipposideros pomona	Rousettus aegyptiacus, Rousettus leschenaultii, Miniopterus schreibersii, Artibeus jamaicensis, Artibeus lituratus, Tadarida brasiliensis, Pteropus hypomelanus, Rhinolophus ferrumequinum, Pipistrellus pipistrellus, Nyctalus noctula
PREDICT_MAstV-29	Miniopterus inflatus	Rousettus leschenaultii, Miniopterus schreibersii, Artibeus jamaicensis, Artibeus lituratus, Tadarida brasiliensis, Rousettus aegyptiacus, Pteropus hypomelanus, Rhinolophus ferrumequinum, Pipistrellus pipistrellus, Eidolon helvum
PREDICT_MAstV-3	Pteropus giganteus	Miniopterus schreibersii, Rousettus aegyptiacus, Artibeus jamaicensis, Artibeus lituratus, Rousettus leschenaultii, Pipistrellus pipistrellus, Epomops franqueti, Murina aurata, Eidolon helvum, Micropteropus pusillus
PREDICT_MAstV-30	Miniopterus inflatus	Rousettus leschenaultii, Miniopterus schreibersii, Artibeus jamaicensis, Artibeus lituratus, Tadarida brasiliensis, Rousettus aegyptiacus, Pteropus hypomelanus, Rhinolophus ferrumequinum, Pipistrellus pipistrellus, Nyctalus noctula
PREDICT_MAstV-32	Miniopterus inflatus	Rousettus leschenaultii, Miniopterus schreibersii, Artibeus jamaicensis, Artibeus lituratus, Tadarida brasiliensis, Rousettus aegyptiacus, Pteropus hypomelanus, Rhinolophus ferrumequinum, Pipistrellus pipistrellus, Nyctalus noctula
PREDICT_MAstV-34	Miniopterus inflatus	Rousettus leschenaultii, Miniopterus schreibersii, Artibeus jamaicensis, Artibeus lituratus, Tadarida brasiliensis, Rousettus aegyptiacus, Pteropus hypomelanus, Rhinolophus ferrumequinum, Pipistrellus pipistrellus, Nyctalus noctula
PREDICT_MAstV-35	Miniopterus inflatus	Rousettus leschenaultii, Miniopterus schreibersii, Artibeus jamaicensis, Artibeus lituratus, Tadarida brasiliensis, Rousettus aegyptiacus, Pteropus hypomelanus, Rhinolophus ferrumequinum, Pipistrellus pipistrellus, Nyctalus noctula
PREDICT_MAstV-36	Miniopterus inflatus	Rousettus leschenaultii, Miniopterus schreibersii, Artibeus jamaicensis, Artibeus lituratus, Tadarida brasiliensis, Rousettus aegyptiacus, Pteropus hypomelanus, Rhinolophus ferrumequinum, Pipistrellus pipistrellus, Nyctalus noctula
PREDICT_MAstV-37	Miniopterus inflatus	Rousettus leschenaultii, Miniopterus schreibersii, Artibeus jamaicensis, Artibeus lituratus, Tadarida brasiliensis, Rousettus aegyptiacus, Pteropus hypomelanus, Rhinolophus ferrumequinum, Pipistrellus pipistrellus, Nyctalus noctula
PREDICT_MAstV-38	Miniopterus inflatus	Rousettus leschenaultii, Miniopterus schreibersii, Artibeus jamaicensis, Artibeus lituratus, Tadarida brasiliensis, Rousettus aegyptiacus, Pteropus hypomelanus, Rhinolophus ferrumequinum, Pipistrellus pipistrellus, Nyctalus noctula
PREDICT_MAstV-39	Miniopterus inflatus	Rousettus leschenaultii, Miniopterus schreibersii, Artibeus jamaicensis, Artibeus lituratus, Tadarida brasiliensis, Rousettus aegyptiacus, Pteropus hypomelanus, Rhinolophus ferrumequinum, Pipistrellus pipistrellus, Nyctalus noctula
PREDICT_MAstV-4	Pteropus giganteus, Pteropus alecto	Rousettus aegyptiacus, Artibeus jamaicensis, Artibeus lituratus, Rousettus leschenaultii, Tadarida brasiliensis, Eptesicus fuscus, Eptesicus serotinus, Rhinolophus ferrumequinum, Glossophaga soricina, Micropteropus pusillus
PREDICT_MAstV-40	Miniopterus inflatus	Rousettus leschenaultii, Miniopterus schreibersii, Artibeus jamaicensis, Artibeus lituratus, Tadarida brasiliensis, Rousettus aegyptiacus, Pteropus hypomelanus, Rhinolophus ferrumequinum, Pipistrellus pipistrellus, Eidolon helvum
PREDICT_MAstV-48	Hipposideros caffer	Rousettus aegyptiacus, Artibeus jamaicensis, Rousettus leschenaultii, Artibeus lituratus, Tadarida brasiliensis, Pipistrellus pipistrellus, Rhinolophus ferrumequinum, Eidolon helvum, Miniopterus schreibersii, Pteropus vampyrus
PREDICT_MAstV-5	Pteropus giganteus	Miniopterus schreibersii, Rousettus aegyptiacus, Artibeus jamaicensis, Artibeus lituratus, Rousettus leschenaultii, Epomops franqueti, Pipistrellus pipistrellus, Murina aurata, Micropteropus pusillus, Eidolon helvum
PREDICT_MAstV-56	Macaca fascicularis	Homo sapiens, Pan troglodytes, Semnopithecus entellus, Gorilla gorilla, Macaca radiata, Pan paniscus, Macaca mulatta, Macaca sylvanus, Papio cynocephalus, Gorilla beringei
PREDICT_MAstV-57	Macaca mulatta, Macaca fascicularis	Homo sapiens, Alouatta pigra, Pan troglodytes, Semnopithecus entellus, Pan paniscus, Callithrix jacchus, Macaca radiata, Papio cynocephalus, Gorilla gorilla, Gorilla beringei
PREDICT_MAstV-58	Hipposideros armiger, Hipposideros larvatus, Rhizomys pruinosus	Rousettus aegyptiacus, Artibeus jamaicensis, Artibeus lituratus, Tadarida brasiliensis, Miniopterus schreibersii, Nyctalus noctula, Pipistrellus pipistrellus, Glossophaga soricina, Rhinolophus ferrumequinum, Epomops franqueti
PREDICT_MAstV-6	Pteropus giganteus	Rousettus aegyptiacus, Miniopterus schreibersii, Artibeus jamaicensis, Artibeus lituratus, Rousettus leschenaultii, Epomops franqueti, Pipistrellus pipistrellus, Murina aurata, Micropteropus pusillus, Eidolon helvum
PREDICT_MAstV-61	Taphozous melanopogon, Hipposideros armiger	Rousettus aegyptiacus, Artibeus jamaicensis, Artibeus lituratus, Tadarida brasiliensis, Miniopterus schreibersii, Pteropus hypomelanus, Glossophaga soricina, Epomops franqueti, Micropteropus pusillus, Pipistrellus pipistrellus
PREDICT_MAstV-62	Taphozous melanopogon	Rousettus aegyptiacus, Rousettus leschenaultii, Miniopterus schreibersii, Artibeus jamaicensis, Artibeus lituratus, Tadarida brasiliensis, Pteropus hypomelanus, Rhinolophus ferrumequinum, Pipistrellus pipistrellus, Eidolon helvum
PREDICT_MAstV-63	Taphozous melanopogon	Rousettus aegyptiacus, Rousettus leschenaultii, Miniopterus schreibersii, Artibeus jamaicensis, Artibeus lituratus, Tadarida brasiliensis, Pteropus hypomelanus, Rhinolophus ferrumequinum, Pipistrellus pipistrellus, Eidolon helvum
PREDICT_MAstV-64	Taphozous melanopogon	Rousettus aegyptiacus, Rousettus leschenaultii, Miniopterus schreibersii, Artibeus jamaicensis, Artibeus lituratus, Tadarida brasiliensis, Pteropus hypomelanus, Rhinolophus ferrumequinum, Pipistrellus pipistrellus, Eidolon helvum
PREDICT_MAstV-65	Hipposideros lekaguli, Hipposideros larvatus, Rhizomys sinensis	Rousettus aegyptiacus, Rousettus leschenaultii, Miniopterus schreibersii, Artibeus jamaicensis, Artibeus lituratus, Tadarida brasiliensis, Pipistrellus pipistrellus, Nyctalus noctula, Murina aurata, Eidolon helvum
PREDICT_MAstV-67	Hipposideros larvatus, Hipposideros armiger, Hipposideros lekaguli	Rousettus aegyptiacus, Artibeus jamaicensis, Artibeus lituratus, Tadarida brasiliensis, Miniopterus schreibersii, Nyctalus noctula, Pipistrellus pipistrellus, Glossophaga soricina, Rhinolophus ferrumequinum, Epomops franqueti
PREDICT_MAstV-7	Artibeus lituratus	Rousettus aegyptiacus, Miniopterus schreibersii, Rousettus leschenaultii, Murina aurata, Eidolon helvum, Pteropus poliocephalus, Pteropus vampyrus, Pteropus hypomelanus, Rhinolophus ferrumequinum, Rhinolophus pusillus
PREDICT_MAstV-71	Taphozous melanopogon, Miniopterus magnater	Rousettus aegyptiacus, Rousettus leschenaultii, Miniopterus schreibersii, Artibeus jamaicensis, Artibeus lituratus, Tadarida brasiliensis, Pteropus hypomelanus, Pipistrellus pipistrellus, Rhinolophus ferrumequinum, Eidolon helvum
PREDICT_MAstV-77	Taphozous melanopogon	Rousettus aegyptiacus, Rousettus leschenaultii, Miniopterus schreibersii, Artibeus jamaicensis, Artibeus lituratus, Tadarida brasiliensis, Pteropus hypomelanus, Rhinolophus ferrumequinum, Pipistrellus pipistrellus, Eidolon helvum
PREDICT_MAstV-78	Taphozous melanopogon	Rousettus aegyptiacus, Rousettus leschenaultii, Miniopterus schreibersii, Artibeus jamaicensis, Artibeus lituratus, Tadarida brasiliensis, Pteropus hypomelanus, Rhinolophus ferrumequinum, Pipistrellus pipistrellus, Eidolon helvum
PREDICT_MAstV-8	Sturnira lilium	Rousettus aegyptiacus, Miniopterus schreibersii, Artibeus jamaicensis, Rousettus leschenaultii, Artibeus lituratus, Pteropus poliocephalus, Murina aurata, Rhinolophus ferrumequinum, Pteropus hypomelanus, Pteropus vampyrus
PREDICT_MAstV-83	Macaca nemestrina	Homo sapiens, Pan troglodytes, Macaca fascicularis, Macaca mulatta, Alouatta seniculus, Alouatta caraya, Pan paniscus, Gorilla gorilla, Alouatta guariba, Erythrocebus patas
PREDICT_MAstV-88	Chaerephon pumilus	Rousettus aegyptiacus, Rousettus leschenaultii, Miniopterus schreibersii, Artibeus jamaicensis, Tadarida brasiliensis, Artibeus lituratus, Pteropus hypomelanus, Glossophaga soricina, Murina aurata, Micropteropus pusillus
PREDICT_MAstV-89	Chaerephon pumilus	Rousettus aegyptiacus, Rousettus leschenaultii, Miniopterus schreibersii, Artibeus jamaicensis, Tadarida brasiliensis, Artibeus lituratus, Pteropus hypomelanus, Glossophaga soricina, Murina aurata, Micropteropus pusillus
PREDICT_MAstV-9	Carollia perspicillata, Anoura caudifer	Rousettus aegyptiacus, Rousettus leschenaultii, Miniopterus schreibersii, Pteropus hypomelanus, Artibeus jamaicensis, Artibeus lituratus, Eidolon helvum, Murina aurata, Rhinolophus ferrumequinum, Micropteropus pusillus
PREDICT_MAstV-90	Miniopterus magnater, Miniopterus schreibersii	Rousettus aegyptiacus, Artibeus jamaicensis, Artibeus lituratus, Glossophaga soricina, Rousettus leschenaultii, Eidolon helvum, Tadarida brasiliensis, Desmodus rotundus, Carollia perspicillata, Molossus molossus
PREDICT_MAstV-91	Miniopterus magnater, Miniopterus schreibersii	Rousettus aegyptiacus, Artibeus jamaicensis, Artibeus lituratus, Glossophaga soricina, Rousettus leschenaultii, Eidolon helvum, Tadarida brasiliensis, Myotis nigricans, Molossus molossus, Carollia perspicillata
PREDICT_MAstV-92	Miniopterus schreibersii	Rousettus aegyptiacus, Artibeus jamaicensis, Artibeus lituratus, Glossophaga soricina, Rousettus leschenaultii, Eidolon helvum, Tadarida brasiliensis, Rhinolophus eloquens, Desmodus rotundus, Molossus molossus
PREDICT_MAstV-93	Miniopterus schreibersii	Rousettus aegyptiacus, Artibeus jamaicensis, Artibeus lituratus, Glossophaga soricina, Rousettus leschenaultii, Eidolon helvum, Tadarida brasiliensis, Molossus molossus, Desmodus rotundus, Myotis nigricans
PREDICT_MAstV-94	Rhinolophus affinis	Rousettus aegyptiacus, Artibeus jamaicensis, Rousettus leschenaultii, Artibeus lituratus, Miniopterus schreibersii, Pteropus hypomelanus, Pipistrellus pipistrellus, Rhinolophus ferrumequinum, Tadarida brasiliensis, Nyctalus noctula
PREDICT_MNV-1	Macaca mulatta	Homo sapiens, Alouatta pigra, Semnopithecus entellus, Pan troglodytes, Macaca fascicularis, Gorilla gorilla, Chlorocebus aethiops, Macaca radiata, Pan paniscus, Callithrix jacchus
PREDICT_Orbi-2	Cephalophus callipygus, Philantomba monticola	Sus scrofa, Sus domesticus, Bos taurus, Ovis aries, Odocoileus virginianus, Camelus dromedarius, Capra hircus, Capra aegagrus, Bos gaurus, Lama glama
PREDICT_Orbi-3	Potamochoerus porcus	Sus scrofa, Bos taurus, Ovis aries, Capra hircus, Camelus dromedarius, Orcinus orca, Cervus elaphus, Capra aegagrus, Oreamnos americanus, Rangifer tarandus
PREDICT_Orbi-5	Philantomba monticola	Sus scrofa, Sus domesticus, Bos taurus, Ovis aries, Camelus dromedarius, Odocoileus virginianus, Capra hircus, Capra aegagrus, Bos gaurus, Vicugna pacos
PREDICT_Orbi-6	Macaca mulatta	Homo sapiens, Alouatta pigra, Semnopithecus entellus, Pan troglodytes, Macaca fascicularis, Gorilla gorilla, Chlorocebus aethiops, Macaca radiata, Pan paniscus, Callithrix jacchus
PREDICT_PMV-1	Pteropus giganteus	Miniopterus schreibersii, Rousettus aegyptiacus, Artibeus jamaicensis, Artibeus lituratus, Rousettus leschenaultii, Murina aurata, Eidolon helvum, Pipistrellus pipistrellus, Epomops franqueti, Micropteropus pusillus
PREDICT_PMV-10	Pteropus giganteus, Pteropus alecto, Pteropus lylei	Rousettus aegyptiacus, Artibeus jamaicensis, Artibeus lituratus, Rousettus leschenaultii, Tadarida brasiliensis, Eptesicus fuscus, Glossophaga soricina, Micropteropus pusillus, Miniopterus schreibersii, Eptesicus serotinus
PREDICT_PMV-100	Pteropus alecto	Miniopterus schreibersii, Rousettus aegyptiacus, Artibeus jamaicensis, Artibeus lituratus, Rousettus leschenaultii, Pteropus hypomelanus, Epomops franqueti, Pipistrellus pipistrellus, Murina aurata, Micropteropus pusillus
PREDICT_PMV-102	Pteropus alecto	Miniopterus schreibersii, Rousettus aegyptiacus, Artibeus jamaicensis, Artibeus lituratus, Rousettus leschenaultii, Pteropus hypomelanus, Pipistrellus pipistrellus, Epomops franqueti, Murina aurata, Micropteropus pusillus
PREDICT_PMV-103	Rhinolophus lepidus	Rousettus aegyptiacus, Rousettus leschenaultii, Miniopterus schreibersii, Artibeus jamaicensis, Artibeus lituratus, Tadarida brasiliensis, Pteropus hypomelanus, Pipistrellus pipistrellus, Rhinolophus ferrumequinum, Eidolon helvum
PREDICT_PMV-108	Hipposideros diadema	Rousettus aegyptiacus, Rousettus leschenaultii, Miniopterus schreibersii, Artibeus jamaicensis, Artibeus lituratus, Tadarida brasiliensis, Pteropus hypomelanus, Rhinolophus ferrumequinum, Pipistrellus pipistrellus, Eidolon helvum
PREDICT_PMV-109	Saccolaimus saccolaimus	Rousettus aegyptiacus, Artibeus jamaicensis, Rousettus leschenaultii, Artibeus lituratus, Pteropus hypomelanus, Miniopterus schreibersii, Eidolon helvum, Tadarida brasiliensis, Pipistrellus pipistrellus, Pteropus vampyrus
PREDICT_PMV-113	Rousettus aegyptiacus	Rousettus leschenaultii, Artibeus jamaicensis, Artibeus lituratus, Miniopterus schreibersii, Murina aurata, Glossophaga soricina, Rhinolophus pusillus, Pteropus poliocephalus, Myotis nigricans, Tadarida brasiliensis
PREDICT_PMV-114	Rousettus aegyptiacus	Rousettus leschenaultii, Artibeus jamaicensis, Artibeus lituratus, Miniopterus schreibersii, Murina aurata, Pteropus poliocephalus, Glossophaga soricina, Rhinolophus pusillus, Tadarida brasiliensis, Myotis nigricans
PREDICT_PMV-115	Rousettus aegyptiacus	Rousettus leschenaultii, Artibeus jamaicensis, Artibeus lituratus, Miniopterus schreibersii, Murina aurata, Glossophaga soricina, Pteropus poliocephalus, Rhinolophus pusillus, Myotis nigricans, Tadarida brasiliensis
PREDICT_PMV-116	Rousettus aegyptiacus	Rousettus leschenaultii, Artibeus jamaicensis, Artibeus lituratus, Miniopterus schreibersii, Murina aurata, Rhinolophus pusillus, Glossophaga soricina, Pteropus poliocephalus, Tadarida brasiliensis, Myotis nigricans
PREDICT_PMV-117	Rhinolophus lepidus	Rousettus aegyptiacus, Rousettus leschenaultii, Miniopterus schreibersii, Artibeus jamaicensis, Artibeus lituratus, Tadarida brasiliensis, Pteropus hypomelanus, Rhinolophus ferrumequinum, Pipistrellus pipistrellus, Eidolon helvum
PREDICT_PMV-118	Pipistrellus kuhlii, Rousettus aegyptiacus	Miniopterus schreibersii, Rousettus leschenaultii, Artibeus jamaicensis, Artibeus lituratus, Murina aurata, Pteropus poliocephalus, Glossophaga soricina, Myotis nigricans, Eptesicus serotinus, Rhinolophus pusillus
PREDICT_PMV-123	Eonycteris spelaea	Rousettus aegyptiacus, Rousettus leschenaultii, Miniopterus schreibersii, Artibeus jamaicensis, Artibeus lituratus, Tadarida brasiliensis, Rhinolophus ferrumequinum, Glossophaga soricina, Murina aurata, Pipistrellus pipistrellus
PREDICT_PMV-124	Pteropus cf. alecto, Pteropus alecto	Miniopterus schreibersii, Rousettus aegyptiacus, Artibeus jamaicensis, Artibeus lituratus, Rousettus leschenaultii, Pteropus hypomelanus, Pipistrellus pipistrellus, Epomops franqueti, Murina aurata, Rhinolophus pusillus
PREDICT_PMV-125	Pteropus giganteus	Miniopterus schreibersii, Rousettus aegyptiacus, Artibeus jamaicensis, Artibeus lituratus, Rousettus leschenaultii, Murina aurata, Eidolon helvum, Pipistrellus pipistrellus, Epomops franqueti, Micropteropus pusillus
PREDICT_PMV-128	Pteropus lylei	Rousettus leschenaultii, Rousettus aegyptiacus, Artibeus jamaicensis, Miniopterus schreibersii, Artibeus lituratus, Tadarida brasiliensis, Rhinolophus ferrumequinum, Pipistrellus pipistrellus, Nyctalus noctula, Murina aurata
PREDICT_PMV-129	Rhinolophus sinicus	Rousettus leschenaultii, Miniopterus schreibersii, Rousettus aegyptiacus, Artibeus jamaicensis, Artibeus lituratus, Tadarida brasiliensis, Pteropus hypomelanus, Nyctalus noctula, Pipistrellus pipistrellus, Murina aurata
PREDICT_PMV-13	Myotis horsfieldii, Scotophilus sp., Chiroptera, Scotophilus cf. kuhlii, Scotophilus kuhlii, Myotis muricola	Rousettus aegyptiacus, Artibeus jamaicensis, Artibeus lituratus, Miniopterus schreibersii, Pteropus hypomelanus, Pipistrellus pipistrellus, Epomops franqueti, Pteropus poliocephalus, Glossophaga soricina, Nyctalus noctula
PREDICT_PMV-131	Praomys jacksoni	Mus musculus, Apodemus agrarius, Sigmodon hispidus, Rattus norvegicus, Rattus rattus, Apodemus sylvaticus, Calomys callosus, Apodemus flavicollis, Myodes regulus, Sciurus carolinensis
PREDICT_PMV-132	Rattus tanezumi	Mus musculus, Apodemus agrarius, Sigmodon hispidus, Apodemus sylvaticus, Sciurus carolinensis, Apodemus flavicollis, Rattus rattus, Rattus norvegicus, Calomys callosus, Zygodontomys brevicauda
PREDICT_PMV-134	Rhinolophus sinicus	Rousettus leschenaultii, Miniopterus schreibersii, Rousettus aegyptiacus, Artibeus jamaicensis, Artibeus lituratus, Tadarida brasiliensis, Pteropus hypomelanus, Nyctalus noctula, Pipistrellus pipistrellus, Rhinolophus ferrumequinum
PREDICT_PMV-140	Pteropus lylei	Rousettus leschenaultii, Rousettus aegyptiacus, Miniopterus schreibersii, Artibeus jamaicensis, Artibeus lituratus, Tadarida brasiliensis, Pipistrellus pipistrellus, Rhinolophus ferrumequinum, Nyctalus noctula, Murina aurata
PREDICT_PMV-141	Rousettus aegyptiacus	Rousettus leschenaultii, Artibeus jamaicensis, Artibeus lituratus, Miniopterus schreibersii, Murina aurata, Rhinolophus pusillus, Pteropus poliocephalus, Glossophaga soricina, Myotis nigricans, Tadarida brasiliensis
PREDICT_PMV-142	Pteropus lylei	Rousettus leschenaultii, Rousettus aegyptiacus, Artibeus jamaicensis, Miniopterus schreibersii, Artibeus lituratus, Tadarida brasiliensis, Pipistrellus pipistrellus, Rhinolophus ferrumequinum, Nyctalus noctula, Murina aurata
PREDICT_PMV-143	Arvicanthis niloticus	Mus musculus, Apodemus agrarius, Apodemus flavicollis, Rattus norvegicus, Sigmodon hispidus, Mastomys natalensis, Rattus rattus, Calomys callosus, Apodemus sylvaticus, Peromyscus leucopus
PREDICT_PMV-145	Suncus murinus	Sorex araneus, Atelerix albiventris, Crocidura leucodon, Crocidura russula, Erinaceus europaeus, Crocidura macowi
PREDICT_PMV-149	Mus musculus	Myodes regulus, Sigmodon hispidus, Mastomys natalensis, Zygodontomys brevicauda, Myodes glareolus, Rattus rattus, Rattus norvegicus, Oligoryzomys longicaudatus, Apodemus sylvaticus, Proechimys guyannensis
PREDICT_PMV-15	Mops condylurus, Chaerephon pumilus, Micropteropus pusillus	Artibeus jamaicensis, Rousettus leschenaultii, Miniopterus schreibersii, Artibeus lituratus, Murina aurata, Pteropus poliocephalus, Tadarida brasiliensis, Glossophaga soricina, Myotis nigricans, Scotophilus kuhlii
PREDICT_PMV-150	Mastomys natalensis	Apodemus agrarius, Mus musculus, Apodemus flavicollis, Sigmodon hispidus, Rattus norvegicus, Peromyscus leucopus, Apodemus sylvaticus, Rattus rattus, Zygodontomys brevicauda, Niviventer confucianus
PREDICT_PMV-157	Miniopterus schreibersii	Rousettus aegyptiacus, Artibeus jamaicensis, Artibeus lituratus, Glossophaga soricina, Rousettus leschenaultii, Eidolon helvum, Tadarida brasiliensis, Molossus molossus, Rhinolophus eloquens, Tadarida pumila
PREDICT_PMV-158	Miniopterus schreibersii	Rousettus aegyptiacus, Artibeus jamaicensis, Artibeus lituratus, Glossophaga soricina, Rousettus leschenaultii, Eidolon helvum, Tadarida brasiliensis, Rhinolophus eloquens, Desmodus rotundus, Molossus molossus
PREDICT_PMV-159	Mus cervicolor	Mus musculus, Apodemus agrarius, Rattus rattus, Rattus norvegicus, Sigmodon hispidus, Apodemus sylvaticus, Calomys callosus, Apodemus flavicollis, Myodes regulus, Sciurus carolinensis
PREDICT_PMV-162	Miniopterus schreibersii	Rousettus aegyptiacus, Artibeus jamaicensis, Artibeus lituratus, Glossophaga soricina, Rousettus leschenaultii, Eidolon helvum, Tadarida brasiliensis, Desmodus rotundus, Molossus molossus, Rhinolophus eloquens
PREDICT_PMV-167	Rattus rattus	Apodemus agrarius, Mus musculus, Mastomys natalensis, Sciurus carolinensis, Myodes regulus, Myodes glareolus, Apodemus flavicollis, Apodemus sylvaticus, Rattus norvegicus, Sigmodon hispidus
PREDICT_PMV-172	Rattus rattus	Apodemus agrarius, Mus musculus, Mastomys natalensis, Sciurus carolinensis, Apodemus flavicollis, Myodes glareolus, Myodes regulus, Apodemus sylvaticus, Rattus norvegicus, Sigmodon hispidus
PREDICT_PMV-173	Mus musculus	Myodes regulus, Sigmodon hispidus, Zygodontomys brevicauda, Mastomys natalensis, Myodes glareolus, Rattus rattus, Rattus norvegicus, Oligoryzomys longicaudatus, Apodemus sylvaticus, Proechimys guyannensis
PREDICT_PMV-177	Suncus murinus	Sorex araneus, Atelerix albiventris, Crocidura leucodon, Crocidura russula, Erinaceus europaeus, Crocidura macowi
PREDICT_PMV-178	Rousettus aegyptiacus	Rousettus leschenaultii, Artibeus jamaicensis, Artibeus lituratus, Miniopterus schreibersii, Murina aurata, Glossophaga soricina, Rhinolophus pusillus, Pteropus poliocephalus, Myotis nigricans, Hipposideros armiger
PREDICT_PMV-179	Rousettus aegyptiacus	Rousettus leschenaultii, Artibeus jamaicensis, Artibeus lituratus, Miniopterus schreibersii, Murina aurata, Glossophaga soricina, Rhinolophus pusillus, Pteropus poliocephalus, Myotis nigricans, Hipposideros armiger
PREDICT_PMV-19	Miniopterus inflatus	Rousettus leschenaultii, Miniopterus schreibersii, Artibeus jamaicensis, Artibeus lituratus, Tadarida brasiliensis, Rousettus aegyptiacus, Pteropus hypomelanus, Pipistrellus pipistrellus, Rhinolophus ferrumequinum, Nyctalus noctula
PREDICT_PMV-2	Pteropus giganteus, Pteropus lylei	Rousettus aegyptiacus, Miniopterus schreibersii, Artibeus jamaicensis, Artibeus lituratus, Rousettus leschenaultii, Pipistrellus pipistrellus, Eidolon helvum, Epomops franqueti, Murina aurata, Micropteropus pusillus
PREDICT_PMV-20	Rattus norvegicus, Rattus exulans, Rattus rattus, Rattus sp., Mus musculus, Suncus murinus	Peromyscus leucopus, Zygodontomys brevicauda, Proechimys guyannensis, Hylaeamys megacephalus, Reithrodontomys megalotis, Mastomys natalensis, Peromyscus californicus, Sigmodon hispidus, Peromyscus maniculatus, Microtus pennsylvanicus
PREDICT_PMV-24	Hipposideros ruber, Chaerephon pumilus	Rousettus aegyptiacus, Rousettus leschenaultii, Artibeus jamaicensis, Miniopterus schreibersii, Artibeus lituratus, Tadarida brasiliensis, Pteropus hypomelanus, Glossophaga soricina, Rhinolophus ferrumequinum, Murina aurata
PREDICT_PMV-25	Pteropus alecto	Miniopterus schreibersii, Rousettus aegyptiacus, Artibeus jamaicensis, Artibeus lituratus, Rousettus leschenaultii, Pteropus hypomelanus, Epomops franqueti, Pipistrellus pipistrellus, Murina aurata, Micropteropus pusillus
PREDICT_PMV-3	Pteropus giganteus, Pteropus lylei	Rousettus aegyptiacus, Miniopterus schreibersii, Artibeus jamaicensis, Artibeus lituratus, Rousettus leschenaultii, Pipistrellus pipistrellus, Eidolon helvum, Epomops franqueti, Murina aurata, Micropteropus pusillus
PREDICT_PMV-30	Rhinolophus pusillus	Rousettus aegyptiacus, Artibeus jamaicensis, Artibeus lituratus, Tadarida brasiliensis, Miniopterus schreibersii, Pteropus hypomelanus, Glossophaga soricina, Pipistrellus pipistrellus, Nyctalus noctula, Epomops franqueti
PREDICT_PMV-33	Phyllostomus hastatus	Rousettus aegyptiacus, Miniopterus schreibersii, Rousettus leschenaultii, Artibeus jamaicensis, Pteropus hypomelanus, Artibeus lituratus, Pipistrellus pipistrellus, Tadarida brasiliensis, Nyctalus noctula, Eidolon helvum
PREDICT_PMV-34	Artibeus phaeotis	Rousettus aegyptiacus, Rousettus leschenaultii, Miniopterus schreibersii, Artibeus jamaicensis, Artibeus lituratus, Tadarida brasiliensis, Pteropus hypomelanus, Rhinolophus ferrumequinum, Pipistrellus pipistrellus, Murina aurata
PREDICT_PMV-39	Plecotus auritus	Rousettus aegyptiacus, Artibeus jamaicensis, Rousettus leschenaultii, Artibeus lituratus, Pteropus hypomelanus, Tadarida brasiliensis, Miniopterus schreibersii, Eidolon helvum, Pteropus vampyrus, Rhinolophus ferrumequinum
PREDICT_PMV-4	Pteropus giganteus	Rousettus aegyptiacus, Miniopterus schreibersii, Artibeus jamaicensis, Artibeus lituratus, Rousettus leschenaultii, Murina aurata, Pipistrellus pipistrellus, Eidolon helvum, Epomops franqueti, Micropteropus pusillus
PREDICT_PMV-40	Vespertilio sinensis	Rousettus aegyptiacus, Artibeus jamaicensis, Rousettus leschenaultii, Artibeus lituratus, Miniopterus schreibersii, Pteropus hypomelanus, Pipistrellus pipistrellus, Rhinolophus ferrumequinum, Tadarida brasiliensis, Eidolon helvum
PREDICT_PMV-41	Pipistrellus pipistrellus	Rousettus aegyptiacus, Artibeus jamaicensis, Artibeus lituratus, Pteropus poliocephalus, Rousettus leschenaultii, Pteropus vampyrus, Pteropus hypomelanus, Lasiurus cinereus, Glossophaga soricina, Pteropus alecto
PREDICT_PMV-42	Rhinolophus affinis	Rousettus aegyptiacus, Artibeus jamaicensis, Rousettus leschenaultii, Artibeus lituratus, Miniopterus schreibersii, Pteropus hypomelanus, Pipistrellus pipistrellus, Rhinolophus ferrumequinum, Tadarida brasiliensis, Nyctalus noctula
PREDICT_PMV-44	Rhinolophus sinicus	Rousettus leschenaultii, Artibeus jamaicensis, Miniopterus schreibersii, Rousettus aegyptiacus, Artibeus lituratus, Tadarida brasiliensis, Pteropus hypomelanus, Nyctalus noctula, Pipistrellus pipistrellus, Rhinolophus ferrumequinum
PREDICT_PMV-45	Artibeus lituratus	Rousettus aegyptiacus, Miniopterus schreibersii, Rousettus leschenaultii, Murina aurata, Eidolon helvum, Pteropus poliocephalus, Rhinolophus pusillus, Pteropus vampyrus, Pteropus hypomelanus, Rhinolophus ferrumequinum
PREDICT_PMV-46	Vespertilio sinensis	Rousettus aegyptiacus, Artibeus jamaicensis, Rousettus leschenaultii, Artibeus lituratus, Miniopterus schreibersii, Pteropus hypomelanus, Rhinolophus ferrumequinum, Pipistrellus pipistrellus, Tadarida brasiliensis, Epomops franqueti
PREDICT_PMV-48	Hipposideros larvatus, Hipposideros larvatus species complex	Rousettus aegyptiacus, Rousettus leschenaultii, Miniopterus schreibersii, Artibeus jamaicensis, Artibeus lituratus, Tadarida brasiliensis, Nyctalus noctula, Pipistrellus pipistrellus, Eidolon helvum, Murina aurata
PREDICT_PMV-49	Taphozous melanopogon, Taphozous sp.	Rousettus aegyptiacus, Rousettus leschenaultii, Miniopterus schreibersii, Artibeus jamaicensis, Artibeus lituratus, Tadarida brasiliensis, Pteropus hypomelanus, Rhinolophus ferrumequinum, Pipistrellus pipistrellus, Eidolon helvum
PREDICT_PMV-5	Pteropus giganteus, Pteropus lylei	Miniopterus schreibersii, Rousettus aegyptiacus, Artibeus jamaicensis, Artibeus lituratus, Rousettus leschenaultii, Pipistrellus pipistrellus, Murina aurata, Eidolon helvum, Epomops franqueti, Micropteropus pusillus
PREDICT_PMV-54	Suncus murinus	Sorex araneus, Atelerix albiventris, Crocidura leucodon, Erinaceus europaeus, Crocidura macowi, Crocidura russula
PREDICT_PMV-55	Rattus rattus	Apodemus agrarius, Mus musculus, Mastomys natalensis, Sciurus carolinensis, Apodemus flavicollis, Myodes regulus, Myodes glareolus, Apodemus sylvaticus, Rattus norvegicus, Calomys callosus
PREDICT_PMV-56	Eidolon helvum	Rousettus aegyptiacus, Artibeus jamaicensis, Tadarida brasiliensis, Rousettus leschenaultii, Miniopterus schreibersii, Artibeus lituratus, Eptesicus fuscus, Pteropus poliocephalus, Glossophaga soricina, Murina aurata
PREDICT_PMV-6	Pteropus giganteus, Pteropus lylei	Miniopterus schreibersii, Rousettus aegyptiacus, Artibeus jamaicensis, Artibeus lituratus, Rousettus leschenaultii, Pipistrellus pipistrellus, Epomops franqueti, Murina aurata, Eidolon helvum, Micropteropus pusillus
PREDICT_PMV-60	Hipposideros caffer	Rousettus aegyptiacus, Artibeus jamaicensis, Rousettus leschenaultii, Artibeus lituratus, Rhinolophus ferrumequinum, Tadarida brasiliensis, Pipistrellus pipistrellus, Eidolon helvum, Miniopterus schreibersii, Glossophaga soricina
PREDICT_PMV-61	Eidolon helvum	Rousettus aegyptiacus, Artibeus jamaicensis, Tadarida brasiliensis, Rousettus leschenaultii, Artibeus lituratus, Miniopterus schreibersii, Eptesicus fuscus, Glossophaga soricina, Murina aurata, Pteropus poliocephalus
PREDICT_PMV-63	Chiroptera, Scotophilus kuhlii, Myotis sp.	Rousettus aegyptiacus, Artibeus jamaicensis, Artibeus lituratus, Miniopterus schreibersii, Pteropus hypomelanus, Pipistrellus pipistrellus, Pteropus poliocephalus, Epomops franqueti, Glossophaga soricina, Nyctalus noctula
PREDICT_PMV-64	Mastomys natalensis	Apodemus agrarius, Mus musculus, Apodemus flavicollis, Sigmodon hispidus, Rattus norvegicus, Peromyscus leucopus, Apodemus sylvaticus, Rattus rattus, Zygodontomys brevicauda, Niviventer confucianus
PREDICT_PMV-66	Chiroptera, Scotophilus kuhlii	Rousettus aegyptiacus, Artibeus jamaicensis, Artibeus lituratus, Miniopterus schreibersii, Pteropus hypomelanus, Pipistrellus pipistrellus, Epomops franqueti, Pteropus poliocephalus, Glossophaga soricina, Nyctalus noctula
PREDICT_PMV-67	Chiroptera, Scotophilus kuhlii	Rousettus aegyptiacus, Artibeus jamaicensis, Artibeus lituratus, Miniopterus schreibersii, Pteropus hypomelanus, Epomops franqueti, Pipistrellus pipistrellus, Pteropus poliocephalus, Micropteropus pusillus, Pteropus vampyrus
PREDICT_PMV-69	Praomys jacksoni	Mus musculus, Apodemus agrarius, Rattus norvegicus, Sigmodon hispidus, Rattus rattus, Apodemus sylvaticus, Calomys callosus, Apodemus flavicollis, Myodes regulus, Sciurus carolinensis
PREDICT_PMV-7	Pteropus giganteus	Rousettus aegyptiacus, Miniopterus schreibersii, Artibeus jamaicensis, Artibeus lituratus, Rousettus leschenaultii, Murina aurata, Eidolon helvum, Epomops franqueti, Pipistrellus pipistrellus, Micropteropus pusillus
PREDICT_PMV-73	Hipposideros diadema	Rousettus aegyptiacus, Rousettus leschenaultii, Miniopterus schreibersii, Artibeus jamaicensis, Artibeus lituratus, Tadarida brasiliensis, Pteropus hypomelanus, Rhinolophus ferrumequinum, Pipistrellus pipistrellus, Eidolon helvum
PREDICT_PMV-8	Pteropus giganteus	Rousettus aegyptiacus, Miniopterus schreibersii, Artibeus jamaicensis, Artibeus lituratus, Rousettus leschenaultii, Murina aurata, Eidolon helvum, Pipistrellus pipistrellus, Epomops franqueti, Micropteropus pusillus
PREDICT_PMV-83	Suncus murinus	Sorex araneus, Atelerix albiventris, Crocidura leucodon, Crocidura russula, Erinaceus europaeus, Crocidura macowi
PREDICT_PMV-85	Pteropus lylei	Rousettus leschenaultii, Rousettus aegyptiacus, Artibeus jamaicensis, Miniopterus schreibersii, Artibeus lituratus, Tadarida brasiliensis, Pipistrellus pipistrellus, Rhinolophus ferrumequinum, Nyctalus noctula, Murina aurata
PREDICT_PMV-86	Rattus losea, Rattus exulans	Mus musculus, Apodemus agrarius, Apodemus sylvaticus, Calomys callosus, Rattus rattus, Rattus norvegicus, Apodemus flavicollis, Mastomys natalensis, Sigmodon hispidus, Zygodontomys brevicauda
PREDICT_PMV-87	Scotophilus sp.	Rousettus leschenaultii, Miniopterus schreibersii, Artibeus jamaicensis, Rousettus aegyptiacus, Artibeus lituratus, Pteropus hypomelanus, Tadarida brasiliensis, Pipistrellus pipistrellus, Rhinolophus ferrumequinum, Eidolon helvum
PREDICT_PMV-88	Rhinolophus affinis	Rousettus aegyptiacus, Artibeus jamaicensis, Rousettus leschenaultii, Artibeus lituratus, Miniopterus schreibersii, Pteropus hypomelanus, Pipistrellus pipistrellus, Tadarida brasiliensis, Rhinolophus ferrumequinum, Epomops franqueti
PREDICT_PMV-89	Rhinolophus sinicus	Rousettus leschenaultii, Artibeus jamaicensis, Miniopterus schreibersii, Rousettus aegyptiacus, Artibeus lituratus, Tadarida brasiliensis, Pteropus hypomelanus, Pipistrellus pipistrellus, Nyctalus noctula, Glossophaga soricina
PREDICT_PMV-9	Pteropus giganteus	Miniopterus schreibersii, Rousettus aegyptiacus, Artibeus jamaicensis, Artibeus lituratus, Rousettus leschenaultii, Murina aurata, Pipistrellus pipistrellus, Eidolon helvum, Epomops franqueti, Micropteropus pusillus
PREDICT_PMV-90	Taphozous melanopogon	Rousettus aegyptiacus, Rousettus leschenaultii, Miniopterus schreibersii, Artibeus jamaicensis, Artibeus lituratus, Tadarida brasiliensis, Pteropus hypomelanus, Rhinolophus ferrumequinum, Pipistrellus pipistrellus, Eidolon helvum
PREDICT_PMV-92	Pteropus alecto	Miniopterus schreibersii, Rousettus aegyptiacus, Artibeus jamaicensis, Artibeus lituratus, Rousettus leschenaultii, Pteropus hypomelanus, Epomops franqueti, Pipistrellus pipistrellus, Murina aurata, Micropteropus pusillus
PREDICT_PMV-94	Pteropus alecto	Miniopterus schreibersii, Rousettus aegyptiacus, Artibeus jamaicensis, Artibeus lituratus, Rousettus leschenaultii, Pteropus hypomelanus, Pipistrellus pipistrellus, Epomops franqueti, Murina aurata, Micropteropus pusillus
PREDICT_PapV-1	Macaca mulatta	Homo sapiens, Alouatta pigra, Semnopithecus entellus, Pan troglodytes, Macaca fascicularis, Gorilla gorilla, Chlorocebus aethiops, Macaca radiata, Pan paniscus, Callithrix jacchus
PREDICT_PbV-1	Macaca mulatta	Homo sapiens, Alouatta pigra, Semnopithecus entellus, Pan troglodytes, Macaca fascicularis, Gorilla gorilla, Macaca radiata, Chlorocebus aethiops, Pan paniscus, Callithrix jacchus
PREDICT_PbV-10	Macaca mulatta	Homo sapiens, Alouatta pigra, Semnopithecus entellus, Pan troglodytes, Macaca fascicularis, Gorilla gorilla, Chlorocebus aethiops, Macaca radiata, Pan paniscus, Callithrix jacchus
PREDICT_PbV-100	Macaca mulatta	Homo sapiens, Alouatta pigra, Semnopithecus entellus, Pan troglodytes, Macaca fascicularis, Gorilla gorilla, Chlorocebus aethiops, Macaca radiata, Pan paniscus, Callithrix jacchus
PREDICT_PbV-101	Macaca mulatta	Homo sapiens, Alouatta pigra, Semnopithecus entellus, Pan troglodytes, Macaca fascicularis, Gorilla gorilla, Chlorocebus aethiops, Macaca radiata, Pan paniscus, Callithrix jacchus
PREDICT_PbV-102	Macaca mulatta	Homo sapiens, Alouatta pigra, Semnopithecus entellus, Pan troglodytes, Macaca fascicularis, Gorilla gorilla, Chlorocebus aethiops, Macaca radiata, Pan paniscus, Callithrix jacchus
PREDICT_PbV-103	Macaca mulatta	Homo sapiens, Alouatta pigra, Semnopithecus entellus, Pan troglodytes, Macaca fascicularis, Gorilla gorilla, Chlorocebus aethiops, Macaca radiata, Pan paniscus, Callithrix jacchus
PREDICT_PbV-104	Macaca mulatta	Homo sapiens, Alouatta pigra, Semnopithecus entellus, Pan troglodytes, Macaca fascicularis, Gorilla gorilla, Chlorocebus aethiops, Macaca radiata, Pan paniscus, Callithrix jacchus
PREDICT_PbV-105	Macaca mulatta	Homo sapiens, Alouatta pigra, Semnopithecus entellus, Pan troglodytes, Macaca fascicularis, Gorilla gorilla, Chlorocebus aethiops, Macaca radiata, Pan paniscus, Callithrix jacchus
PREDICT_PbV-106	Macaca mulatta	Homo sapiens, Alouatta pigra, Semnopithecus entellus, Pan troglodytes, Macaca fascicularis, Gorilla gorilla, Macaca radiata, Chlorocebus aethiops, Pan paniscus, Callithrix jacchus
PREDICT_PbV-107	Macaca mulatta	Homo sapiens, Alouatta pigra, Semnopithecus entellus, Pan troglodytes, Macaca fascicularis, Gorilla gorilla, Macaca radiata, Chlorocebus aethiops, Pan paniscus, Callithrix jacchus
PREDICT_PbV-108	Macaca mulatta	Homo sapiens, Alouatta pigra, Semnopithecus entellus, Pan troglodytes, Macaca fascicularis, Gorilla gorilla, Chlorocebus aethiops, Macaca radiata, Pan paniscus, Callithrix jacchus
PREDICT_PbV-109	Macaca mulatta	Homo sapiens, Alouatta pigra, Semnopithecus entellus, Pan troglodytes, Macaca fascicularis, Gorilla gorilla, Chlorocebus aethiops, Macaca radiata, Pan paniscus, Callithrix jacchus
PREDICT_PbV-11	Macaca mulatta	Homo sapiens, Alouatta pigra, Semnopithecus entellus, Pan troglodytes, Macaca fascicularis, Gorilla gorilla, Chlorocebus aethiops, Macaca radiata, Pan paniscus, Callithrix jacchus
PREDICT_PbV-110	Macaca mulatta	Homo sapiens, Alouatta pigra, Semnopithecus entellus, Pan troglodytes, Macaca fascicularis, Gorilla gorilla, Chlorocebus aethiops, Macaca radiata, Pan paniscus, Callithrix jacchus
PREDICT_PbV-111	Macaca mulatta	Homo sapiens, Alouatta pigra, Semnopithecus entellus, Pan troglodytes, Macaca fascicularis, Gorilla gorilla, Chlorocebus aethiops, Macaca radiata, Pan paniscus, Callithrix jacchus
PREDICT_PbV-112	Macaca mulatta	Homo sapiens, Alouatta pigra, Semnopithecus entellus, Pan troglodytes, Macaca fascicularis, Gorilla gorilla, Chlorocebus aethiops, Macaca radiata, Pan paniscus, Callithrix jacchus
PREDICT_PbV-113	Macaca mulatta	Homo sapiens, Alouatta pigra, Semnopithecus entellus, Pan troglodytes, Macaca fascicularis, Gorilla gorilla, Chlorocebus aethiops, Macaca radiata, Pan paniscus, Callithrix jacchus
PREDICT_PbV-114	Macaca mulatta	Homo sapiens, Alouatta pigra, Semnopithecus entellus, Pan troglodytes, Macaca fascicularis, Gorilla gorilla, Chlorocebus aethiops, Macaca radiata, Pan paniscus, Callithrix jacchus
PREDICT_PbV-115	Macaca mulatta	Homo sapiens, Alouatta pigra, Semnopithecus entellus, Pan troglodytes, Macaca fascicularis, Gorilla gorilla, Chlorocebus aethiops, Macaca radiata, Pan paniscus, Callithrix jacchus
PREDICT_PbV-116	Macaca mulatta	Homo sapiens, Alouatta pigra, Semnopithecus entellus, Pan troglodytes, Macaca fascicularis, Gorilla gorilla, Chlorocebus aethiops, Macaca radiata, Pan paniscus, Callithrix jacchus
PREDICT_PbV-117	Macaca mulatta	Homo sapiens, Alouatta pigra, Semnopithecus entellus, Pan troglodytes, Macaca fascicularis, Gorilla gorilla, Chlorocebus aethiops, Macaca radiata, Pan paniscus, Callithrix jacchus
PREDICT_PbV-118	Macaca mulatta	Homo sapiens, Alouatta pigra, Semnopithecus entellus, Pan troglodytes, Macaca fascicularis, Gorilla gorilla, Chlorocebus aethiops, Macaca radiata, Pan paniscus, Callithrix jacchus
PREDICT_PbV-119	Macaca mulatta	Homo sapiens, Alouatta pigra, Semnopithecus entellus, Pan troglodytes, Macaca fascicularis, Gorilla gorilla, Chlorocebus aethiops, Macaca radiata, Pan paniscus, Callithrix jacchus
PREDICT_PbV-12	Macaca mulatta	Homo sapiens, Alouatta pigra, Semnopithecus entellus, Pan troglodytes, Macaca fascicularis, Gorilla gorilla, Chlorocebus aethiops, Macaca radiata, Pan paniscus, Callithrix jacchus
PREDICT_PbV-120	Macaca mulatta	Homo sapiens, Alouatta pigra, Semnopithecus entellus, Pan troglodytes, Macaca fascicularis, Gorilla gorilla, Macaca radiata, Chlorocebus aethiops, Pan paniscus, Callithrix jacchus
PREDICT_PbV-121	Macaca mulatta	Homo sapiens, Alouatta pigra, Semnopithecus entellus, Pan troglodytes, Macaca fascicularis, Gorilla gorilla, Chlorocebus aethiops, Macaca radiata, Pan paniscus, Callithrix jacchus
PREDICT_PbV-13	Macaca mulatta	Homo sapiens, Alouatta pigra, Semnopithecus entellus, Pan troglodytes, Macaca fascicularis, Gorilla gorilla, Macaca radiata, Chlorocebus aethiops, Pan paniscus, Callithrix jacchus
PREDICT_PbV-14	Macaca mulatta	Homo sapiens, Alouatta pigra, Semnopithecus entellus, Pan troglodytes, Macaca fascicularis, Gorilla gorilla, Chlorocebus aethiops, Macaca radiata, Pan paniscus, Callithrix jacchus
PREDICT_PbV-15	Macaca mulatta	Homo sapiens, Alouatta pigra, Semnopithecus entellus, Pan troglodytes, Macaca fascicularis, Gorilla gorilla, Macaca radiata, Chlorocebus aethiops, Pan paniscus, Callithrix jacchus
PREDICT_PbV-16	Macaca mulatta	Homo sapiens, Alouatta pigra, Semnopithecus entellus, Pan troglodytes, Macaca fascicularis, Gorilla gorilla, Macaca radiata, Chlorocebus aethiops, Pan paniscus, Callithrix jacchus
PREDICT_PbV-17	Macaca mulatta	Homo sapiens, Alouatta pigra, Semnopithecus entellus, Pan troglodytes, Macaca fascicularis, Gorilla gorilla, Chlorocebus aethiops, Macaca radiata, Pan paniscus, Callithrix jacchus
PREDICT_PbV-18	Macaca mulatta	Homo sapiens, Alouatta pigra, Semnopithecus entellus, Pan troglodytes, Macaca fascicularis, Gorilla gorilla, Macaca radiata, Chlorocebus aethiops, Pan paniscus, Callithrix jacchus
PREDICT_PbV-19	Macaca mulatta	Homo sapiens, Alouatta pigra, Semnopithecus entellus, Pan troglodytes, Macaca fascicularis, Gorilla gorilla, Chlorocebus aethiops, Macaca radiata, Pan paniscus, Callithrix jacchus
PREDICT_PbV-2	Macaca mulatta	Homo sapiens, Alouatta pigra, Semnopithecus entellus, Pan troglodytes, Macaca fascicularis, Gorilla gorilla, Chlorocebus aethiops, Macaca radiata, Pan paniscus, Callithrix jacchus
PREDICT_PbV-20	Macaca mulatta	Homo sapiens, Alouatta pigra, Semnopithecus entellus, Pan troglodytes, Macaca fascicularis, Gorilla gorilla, Chlorocebus aethiops, Macaca radiata, Pan paniscus, Callithrix jacchus
PREDICT_PbV-21	Macaca mulatta	Homo sapiens, Alouatta pigra, Semnopithecus entellus, Pan troglodytes, Macaca fascicularis, Gorilla gorilla, Chlorocebus aethiops, Macaca radiata, Pan paniscus, Callithrix jacchus
PREDICT_PbV-22	Macaca mulatta	Homo sapiens, Alouatta pigra, Semnopithecus entellus, Pan troglodytes, Macaca fascicularis, Gorilla gorilla, Chlorocebus aethiops, Macaca radiata, Pan paniscus, Callithrix jacchus
PREDICT_PbV-23	Macaca mulatta	Homo sapiens, Alouatta pigra, Semnopithecus entellus, Pan troglodytes, Macaca fascicularis, Gorilla gorilla, Chlorocebus aethiops, Macaca radiata, Pan paniscus, Callithrix jacchus
PREDICT_PbV-24	Macaca mulatta	Homo sapiens, Alouatta pigra, Semnopithecus entellus, Pan troglodytes, Macaca fascicularis, Gorilla gorilla, Chlorocebus aethiops, Macaca radiata, Pan paniscus, Callithrix jacchus
PREDICT_PbV-25	Macaca mulatta	Homo sapiens, Alouatta pigra, Semnopithecus entellus, Pan troglodytes, Macaca fascicularis, Gorilla gorilla, Chlorocebus aethiops, Macaca radiata, Pan paniscus, Callithrix jacchus
PREDICT_PbV-26	Macaca mulatta	Homo sapiens, Alouatta pigra, Semnopithecus entellus, Pan troglodytes, Macaca fascicularis, Gorilla gorilla, Chlorocebus aethiops, Macaca radiata, Pan paniscus, Callithrix jacchus
PREDICT_PbV-27	Macaca mulatta	Homo sapiens, Alouatta pigra, Semnopithecus entellus, Pan troglodytes, Macaca fascicularis, Gorilla gorilla, Macaca radiata, Chlorocebus aethiops, Pan paniscus, Callithrix jacchus
PREDICT_PbV-28	Macaca mulatta	Homo sapiens, Alouatta pigra, Semnopithecus entellus, Pan troglodytes, Macaca fascicularis, Gorilla gorilla, Chlorocebus aethiops, Macaca radiata, Pan paniscus, Callithrix jacchus
PREDICT_PbV-29	Macaca mulatta	Homo sapiens, Alouatta pigra, Semnopithecus entellus, Pan troglodytes, Macaca fascicularis, Gorilla gorilla, Macaca radiata, Chlorocebus aethiops, Pan paniscus, Callithrix jacchus
PREDICT_PbV-3	Macaca mulatta	Homo sapiens, Alouatta pigra, Semnopithecus entellus, Pan troglodytes, Macaca fascicularis, Gorilla gorilla, Macaca radiata, Chlorocebus aethiops, Pan paniscus, Callithrix jacchus
PREDICT_PbV-30	Macaca mulatta	Homo sapiens, Alouatta pigra, Semnopithecus entellus, Pan troglodytes, Macaca fascicularis, Gorilla gorilla, Macaca radiata, Chlorocebus aethiops, Pan paniscus, Callithrix jacchus
PREDICT_PbV-31	Macaca mulatta	Homo sapiens, Alouatta pigra, Semnopithecus entellus, Pan troglodytes, Macaca fascicularis, Gorilla gorilla, Chlorocebus aethiops, Macaca radiata, Pan paniscus, Callithrix jacchus
PREDICT_PbV-32	Macaca mulatta	Homo sapiens, Alouatta pigra, Semnopithecus entellus, Pan troglodytes, Macaca fascicularis, Gorilla gorilla, Macaca radiata, Chlorocebus aethiops, Pan paniscus, Callithrix jacchus
PREDICT_PbV-33	Macaca mulatta	Homo sapiens, Alouatta pigra, Semnopithecus entellus, Pan troglodytes, Macaca fascicularis, Gorilla gorilla, Macaca radiata, Chlorocebus aethiops, Pan paniscus, Callithrix jacchus
PREDICT_PbV-34	Macaca mulatta	Homo sapiens, Alouatta pigra, Semnopithecus entellus, Pan troglodytes, Macaca fascicularis, Gorilla gorilla, Chlorocebus aethiops, Macaca radiata, Pan paniscus, Callithrix jacchus
PREDICT_PbV-35	Macaca mulatta	Homo sapiens, Alouatta pigra, Semnopithecus entellus, Pan troglodytes, Macaca fascicularis, Gorilla gorilla, Chlorocebus aethiops, Macaca radiata, Pan paniscus, Callithrix jacchus
PREDICT_PbV-36	Macaca mulatta	Homo sapiens, Alouatta pigra, Semnopithecus entellus, Pan troglodytes, Macaca fascicularis, Gorilla gorilla, Chlorocebus aethiops, Macaca radiata, Pan paniscus, Callithrix jacchus
PREDICT_PbV-37	Macaca mulatta	Homo sapiens, Alouatta pigra, Semnopithecus entellus, Pan troglodytes, Macaca fascicularis, Gorilla gorilla, Chlorocebus aethiops, Macaca radiata, Pan paniscus, Callithrix jacchus
PREDICT_PbV-38	Macaca mulatta	Homo sapiens, Alouatta pigra, Semnopithecus entellus, Pan troglodytes, Macaca fascicularis, Gorilla gorilla, Macaca radiata, Chlorocebus aethiops, Pan paniscus, Callithrix jacchus
PREDICT_PbV-39	Macaca mulatta	Homo sapiens, Alouatta pigra, Semnopithecus entellus, Pan troglodytes, Macaca fascicularis, Gorilla gorilla, Macaca radiata, Chlorocebus aethiops, Pan paniscus, Callithrix jacchus
PREDICT_PbV-4	Macaca mulatta	Homo sapiens, Alouatta pigra, Semnopithecus entellus, Pan troglodytes, Macaca fascicularis, Gorilla gorilla, Chlorocebus aethiops, Macaca radiata, Pan paniscus, Callithrix jacchus
PREDICT_PbV-40	Macaca mulatta	Homo sapiens, Alouatta pigra, Semnopithecus entellus, Pan troglodytes, Macaca fascicularis, Gorilla gorilla, Macaca radiata, Chlorocebus aethiops, Pan paniscus, Callithrix jacchus
PREDICT_PbV-41	Macaca mulatta	Homo sapiens, Alouatta pigra, Semnopithecus entellus, Pan troglodytes, Macaca fascicularis, Gorilla gorilla, Chlorocebus aethiops, Macaca radiata, Pan paniscus, Callithrix jacchus
PREDICT_PbV-42	Macaca mulatta	Homo sapiens, Alouatta pigra, Semnopithecus entellus, Pan troglodytes, Macaca fascicularis, Gorilla gorilla, Macaca radiata, Chlorocebus aethiops, Pan paniscus, Callithrix jacchus
PREDICT_PbV-43	Macaca mulatta	Homo sapiens, Alouatta pigra, Semnopithecus entellus, Pan troglodytes, Macaca fascicularis, Gorilla gorilla, Chlorocebus aethiops, Macaca radiata, Pan paniscus, Callithrix jacchus
PREDICT_PbV-44	Macaca mulatta	Homo sapiens, Alouatta pigra, Semnopithecus entellus, Pan troglodytes, Macaca fascicularis, Gorilla gorilla, Macaca radiata, Chlorocebus aethiops, Pan paniscus, Callithrix jacchus
PREDICT_PbV-45	Macaca mulatta	Homo sapiens, Alouatta pigra, Semnopithecus entellus, Pan troglodytes, Macaca fascicularis, Gorilla gorilla, Macaca radiata, Chlorocebus aethiops, Pan paniscus, Callithrix jacchus
PREDICT_PbV-46	Macaca mulatta	Homo sapiens, Alouatta pigra, Semnopithecus entellus, Pan troglodytes, Macaca fascicularis, Gorilla gorilla, Macaca radiata, Chlorocebus aethiops, Pan paniscus, Callithrix jacchus
PREDICT_PbV-47	Macaca mulatta	Homo sapiens, Alouatta pigra, Semnopithecus entellus, Pan troglodytes, Macaca fascicularis, Gorilla gorilla, Chlorocebus aethiops, Macaca radiata, Pan paniscus, Callithrix jacchus
PREDICT_PbV-48	Macaca mulatta	Homo sapiens, Alouatta pigra, Semnopithecus entellus, Pan troglodytes, Macaca fascicularis, Gorilla gorilla, Macaca radiata, Chlorocebus aethiops, Pan paniscus, Callithrix jacchus
PREDICT_PbV-49	Macaca mulatta	Homo sapiens, Alouatta pigra, Semnopithecus entellus, Pan troglodytes, Macaca fascicularis, Gorilla gorilla, Macaca radiata, Chlorocebus aethiops, Pan paniscus, Callithrix jacchus
PREDICT_PbV-5	Macaca mulatta	Homo sapiens, Alouatta pigra, Semnopithecus entellus, Pan troglodytes, Macaca fascicularis, Gorilla gorilla, Chlorocebus aethiops, Macaca radiata, Pan paniscus, Callithrix jacchus
PREDICT_PbV-50	Macaca mulatta	Homo sapiens, Alouatta pigra, Semnopithecus entellus, Pan troglodytes, Macaca fascicularis, Gorilla gorilla, Chlorocebus aethiops, Macaca radiata, Pan paniscus, Callithrix jacchus
PREDICT_PbV-51	Macaca mulatta	Homo sapiens, Alouatta pigra, Semnopithecus entellus, Pan troglodytes, Macaca fascicularis, Gorilla gorilla, Macaca radiata, Chlorocebus aethiops, Pan paniscus, Callithrix jacchus
PREDICT_PbV-52	Macaca mulatta	Homo sapiens, Alouatta pigra, Semnopithecus entellus, Pan troglodytes, Macaca fascicularis, Gorilla gorilla, Chlorocebus aethiops, Macaca radiata, Pan paniscus, Callithrix jacchus
PREDICT_PbV-53	Macaca mulatta	Homo sapiens, Alouatta pigra, Semnopithecus entellus, Pan troglodytes, Macaca fascicularis, Gorilla gorilla, Macaca radiata, Chlorocebus aethiops, Pan paniscus, Callithrix jacchus
PREDICT_PbV-54	Macaca mulatta	Homo sapiens, Alouatta pigra, Semnopithecus entellus, Pan troglodytes, Macaca fascicularis, Gorilla gorilla, Chlorocebus aethiops, Macaca radiata, Pan paniscus, Callithrix jacchus
PREDICT_PbV-55	Macaca mulatta	Homo sapiens, Alouatta pigra, Semnopithecus entellus, Pan troglodytes, Macaca fascicularis, Gorilla gorilla, Macaca radiata, Chlorocebus aethiops, Pan paniscus, Callithrix jacchus
PREDICT_PbV-56	Macaca mulatta	Homo sapiens, Alouatta pigra, Semnopithecus entellus, Pan troglodytes, Macaca fascicularis, Gorilla gorilla, Chlorocebus aethiops, Macaca radiata, Pan paniscus, Callithrix jacchus
PREDICT_PbV-57	Macaca mulatta	Homo sapiens, Alouatta pigra, Semnopithecus entellus, Pan troglodytes, Macaca fascicularis, Gorilla gorilla, Chlorocebus aethiops, Macaca radiata, Pan paniscus, Callithrix jacchus
PREDICT_PbV-58	Macaca mulatta	Homo sapiens, Alouatta pigra, Semnopithecus entellus, Pan troglodytes, Macaca fascicularis, Gorilla gorilla, Chlorocebus aethiops, Macaca radiata, Pan paniscus, Callithrix jacchus
PREDICT_PbV-59	Macaca mulatta	Homo sapiens, Alouatta pigra, Semnopithecus entellus, Pan troglodytes, Macaca fascicularis, Gorilla gorilla, Macaca radiata, Chlorocebus aethiops, Pan paniscus, Callithrix jacchus
PREDICT_PbV-6	Macaca mulatta	Homo sapiens, Alouatta pigra, Semnopithecus entellus, Pan troglodytes, Macaca fascicularis, Gorilla gorilla, Macaca radiata, Chlorocebus aethiops, Pan paniscus, Callithrix jacchus
PREDICT_PbV-60	Macaca mulatta	Homo sapiens, Alouatta pigra, Semnopithecus entellus, Pan troglodytes, Macaca fascicularis, Gorilla gorilla, Macaca radiata, Chlorocebus aethiops, Pan paniscus, Callithrix jacchus
PREDICT_PbV-61	Macaca mulatta	Homo sapiens, Alouatta pigra, Semnopithecus entellus, Pan troglodytes, Macaca fascicularis, Gorilla gorilla, Macaca radiata, Chlorocebus aethiops, Pan paniscus, Callithrix jacchus
PREDICT_PbV-62	Macaca mulatta	Homo sapiens, Alouatta pigra, Semnopithecus entellus, Pan troglodytes, Macaca fascicularis, Gorilla gorilla, Chlorocebus aethiops, Macaca radiata, Pan paniscus, Callithrix jacchus
PREDICT_PbV-63	Macaca mulatta	Homo sapiens, Alouatta pigra, Semnopithecus entellus, Pan troglodytes, Macaca fascicularis, Gorilla gorilla, Macaca radiata, Chlorocebus aethiops, Pan paniscus, Callithrix jacchus
PREDICT_PbV-64	Macaca mulatta	Homo sapiens, Alouatta pigra, Semnopithecus entellus, Pan troglodytes, Macaca fascicularis, Gorilla gorilla, Macaca radiata, Chlorocebus aethiops, Pan paniscus, Callithrix jacchus
PREDICT_PbV-65	Macaca mulatta	Homo sapiens, Alouatta pigra, Semnopithecus entellus, Pan troglodytes, Macaca fascicularis, Gorilla gorilla, Macaca radiata, Chlorocebus aethiops, Pan paniscus, Callithrix jacchus
PREDICT_PbV-66	Macaca mulatta	Homo sapiens, Alouatta pigra, Semnopithecus entellus, Pan troglodytes, Macaca fascicularis, Gorilla gorilla, Chlorocebus aethiops, Macaca radiata, Pan paniscus, Callithrix jacchus
PREDICT_PbV-67	Macaca mulatta	Homo sapiens, Alouatta pigra, Semnopithecus entellus, Pan troglodytes, Macaca fascicularis, Gorilla gorilla, Chlorocebus aethiops, Macaca radiata, Pan paniscus, Callithrix jacchus
PREDICT_PbV-68	Macaca mulatta	Homo sapiens, Alouatta pigra, Semnopithecus entellus, Pan troglodytes, Macaca fascicularis, Gorilla gorilla, Chlorocebus aethiops, Macaca radiata, Pan paniscus, Callithrix jacchus
PREDICT_PbV-69	Macaca mulatta	Homo sapiens, Alouatta pigra, Semnopithecus entellus, Pan troglodytes, Macaca fascicularis, Gorilla gorilla, Chlorocebus aethiops, Macaca radiata, Pan paniscus, Callithrix jacchus
PREDICT_PbV-7	Macaca mulatta	Homo sapiens, Alouatta pigra, Semnopithecus entellus, Pan troglodytes, Macaca fascicularis, Gorilla gorilla, Chlorocebus aethiops, Macaca radiata, Pan paniscus, Callithrix jacchus
PREDICT_PbV-70	Macaca mulatta	Homo sapiens, Alouatta pigra, Semnopithecus entellus, Pan troglodytes, Macaca fascicularis, Gorilla gorilla, Macaca radiata, Chlorocebus aethiops, Pan paniscus, Callithrix jacchus
PREDICT_PbV-71	Macaca mulatta	Homo sapiens, Alouatta pigra, Semnopithecus entellus, Pan troglodytes, Macaca fascicularis, Gorilla gorilla, Chlorocebus aethiops, Macaca radiata, Pan paniscus, Macaca nemestrina leonina
PREDICT_PbV-72	Macaca mulatta	Homo sapiens, Alouatta pigra, Semnopithecus entellus, Pan troglodytes, Macaca fascicularis, Gorilla gorilla, Chlorocebus aethiops, Macaca radiata, Pan paniscus, Callithrix jacchus
PREDICT_PbV-73	Macaca mulatta	Homo sapiens, Alouatta pigra, Semnopithecus entellus, Pan troglodytes, Macaca fascicularis, Gorilla gorilla, Chlorocebus aethiops, Macaca radiata, Pan paniscus, Macaca nemestrina leonina
PREDICT_PbV-74	Macaca mulatta	Homo sapiens, Alouatta pigra, Semnopithecus entellus, Pan troglodytes, Macaca fascicularis, Gorilla gorilla, Chlorocebus aethiops, Macaca radiata, Pan paniscus, Callithrix jacchus
PREDICT_PbV-75	Macaca mulatta	Homo sapiens, Alouatta pigra, Semnopithecus entellus, Pan troglodytes, Macaca fascicularis, Gorilla gorilla, Chlorocebus aethiops, Macaca radiata, Pan paniscus, Callithrix jacchus
PREDICT_PbV-76	Macaca mulatta	Homo sapiens, Alouatta pigra, Semnopithecus entellus, Pan troglodytes, Macaca fascicularis, Gorilla gorilla, Chlorocebus aethiops, Macaca radiata, Pan paniscus, Callithrix jacchus
PREDICT_PbV-77	Macaca mulatta	Homo sapiens, Alouatta pigra, Semnopithecus entellus, Pan troglodytes, Macaca fascicularis, Gorilla gorilla, Chlorocebus aethiops, Macaca radiata, Pan paniscus, Callithrix jacchus
PREDICT_PbV-78	Macaca mulatta	Homo sapiens, Alouatta pigra, Semnopithecus entellus, Pan troglodytes, Macaca fascicularis, Gorilla gorilla, Chlorocebus aethiops, Macaca radiata, Pan paniscus, Callithrix jacchus
PREDICT_PbV-79	Macaca mulatta	Homo sapiens, Alouatta pigra, Semnopithecus entellus, Pan troglodytes, Macaca fascicularis, Gorilla gorilla, Chlorocebus aethiops, Macaca radiata, Pan paniscus, Callithrix jacchus
PREDICT_PbV-8	Macaca mulatta	Homo sapiens, Alouatta pigra, Semnopithecus entellus, Pan troglodytes, Macaca fascicularis, Gorilla gorilla, Macaca radiata, Chlorocebus aethiops, Pan paniscus, Callithrix jacchus
PREDICT_PbV-80	Macaca mulatta	Homo sapiens, Alouatta pigra, Semnopithecus entellus, Pan troglodytes, Macaca fascicularis, Gorilla gorilla, Macaca radiata, Chlorocebus aethiops, Pan paniscus, Callithrix jacchus
PREDICT_PbV-81	Macaca mulatta	Homo sapiens, Alouatta pigra, Semnopithecus entellus, Pan troglodytes, Macaca fascicularis, Gorilla gorilla, Chlorocebus aethiops, Macaca radiata, Pan paniscus, Callithrix jacchus
PREDICT_PbV-82	Macaca mulatta	Homo sapiens, Alouatta pigra, Semnopithecus entellus, Pan troglodytes, Macaca fascicularis, Gorilla gorilla, Macaca radiata, Chlorocebus aethiops, Pan paniscus, Callithrix jacchus
PREDICT_PbV-83	Macaca mulatta	Homo sapiens, Alouatta pigra, Semnopithecus entellus, Pan troglodytes, Macaca fascicularis, Gorilla gorilla, Chlorocebus aethiops, Macaca radiata, Pan paniscus, Callithrix jacchus
PREDICT_PbV-84	Macaca mulatta	Homo sapiens, Alouatta pigra, Semnopithecus entellus, Pan troglodytes, Macaca fascicularis, Gorilla gorilla, Chlorocebus aethiops, Macaca radiata, Pan paniscus, Callithrix jacchus
PREDICT_PbV-85	Macaca mulatta	Homo sapiens, Alouatta pigra, Semnopithecus entellus, Pan troglodytes, Macaca fascicularis, Gorilla gorilla, Chlorocebus aethiops, Macaca radiata, Pan paniscus, Callithrix jacchus
PREDICT_PbV-86	Macaca mulatta	Homo sapiens, Alouatta pigra, Semnopithecus entellus, Pan troglodytes, Macaca fascicularis, Gorilla gorilla, Chlorocebus aethiops, Macaca radiata, Pan paniscus, Callithrix jacchus
PREDICT_PbV-87	Macaca mulatta	Homo sapiens, Alouatta pigra, Semnopithecus entellus, Pan troglodytes, Macaca fascicularis, Gorilla gorilla, Chlorocebus aethiops, Macaca radiata, Pan paniscus, Callithrix jacchus
PREDICT_PbV-88	Macaca mulatta	Homo sapiens, Alouatta pigra, Semnopithecus entellus, Pan troglodytes, Macaca fascicularis, Gorilla gorilla, Chlorocebus aethiops, Macaca radiata, Pan paniscus, Callithrix jacchus
PREDICT_PbV-89	Macaca mulatta	Homo sapiens, Alouatta pigra, Semnopithecus entellus, Pan troglodytes, Macaca fascicularis, Gorilla gorilla, Chlorocebus aethiops, Macaca radiata, Pan paniscus, Callithrix jacchus
PREDICT_PbV-9	Macaca mulatta	Homo sapiens, Alouatta pigra, Semnopithecus entellus, Pan troglodytes, Macaca fascicularis, Gorilla gorilla, Macaca radiata, Chlorocebus aethiops, Pan paniscus, Callithrix jacchus
PREDICT_PbV-90	Macaca mulatta	Homo sapiens, Alouatta pigra, Semnopithecus entellus, Pan troglodytes, Macaca fascicularis, Gorilla gorilla, Chlorocebus aethiops, Macaca radiata, Pan paniscus, Callithrix jacchus
PREDICT_PbV-91	Macaca mulatta	Homo sapiens, Alouatta pigra, Semnopithecus entellus, Pan troglodytes, Macaca fascicularis, Gorilla gorilla, Macaca radiata, Chlorocebus aethiops, Pan paniscus, Callithrix jacchus
PREDICT_PbV-92	Macaca mulatta	Homo sapiens, Alouatta pigra, Semnopithecus entellus, Pan troglodytes, Macaca fascicularis, Gorilla gorilla, Chlorocebus aethiops, Macaca radiata, Pan paniscus, Callithrix jacchus
PREDICT_PbV-93	Macaca mulatta	Homo sapiens, Alouatta pigra, Semnopithecus entellus, Pan troglodytes, Macaca fascicularis, Gorilla gorilla, Chlorocebus aethiops, Macaca radiata, Pan paniscus, Callithrix jacchus
PREDICT_PbV-94	Macaca mulatta	Homo sapiens, Alouatta pigra, Semnopithecus entellus, Pan troglodytes, Macaca fascicularis, Gorilla gorilla, Chlorocebus aethiops, Macaca radiata, Pan paniscus, Callithrix jacchus
PREDICT_PbV-95	Macaca mulatta	Homo sapiens, Alouatta pigra, Semnopithecus entellus, Pan troglodytes, Macaca fascicularis, Gorilla gorilla, Chlorocebus aethiops, Macaca radiata, Pan paniscus, Callithrix jacchus
PREDICT_PbV-96	Macaca mulatta	Homo sapiens, Alouatta pigra, Semnopithecus entellus, Pan troglodytes, Macaca fascicularis, Gorilla gorilla, Macaca radiata, Chlorocebus aethiops, Pan paniscus, Callithrix jacchus
PREDICT_PbV-97	Macaca mulatta	Homo sapiens, Alouatta pigra, Semnopithecus entellus, Pan troglodytes, Macaca fascicularis, Gorilla gorilla, Macaca radiata, Chlorocebus aethiops, Pan paniscus, Callithrix jacchus
PREDICT_PbV-98	Macaca mulatta	Homo sapiens, Alouatta pigra, Semnopithecus entellus, Pan troglodytes, Macaca fascicularis, Gorilla gorilla, Macaca radiata, Chlorocebus aethiops, Pan paniscus, Callithrix jacchus
PREDICT_PbV-99	Macaca mulatta	Homo sapiens, Alouatta pigra, Semnopithecus entellus, Pan troglodytes, Macaca fascicularis, Gorilla gorilla, Chlorocebus aethiops, Macaca radiata, Pan paniscus, Callithrix jacchus
PREDICT_Picorna-1	Macaca mulatta	Homo sapiens, Alouatta pigra, Semnopithecus entellus, Pan troglodytes, Macaca fascicularis, Gorilla gorilla, Chlorocebus aethiops, Macaca radiata, Pan paniscus, Callithrix jacchus
PREDICT_Picorna-2	Macaca mulatta	Homo sapiens, Alouatta pigra, Semnopithecus entellus, Pan troglodytes, Macaca fascicularis, Gorilla gorilla, Chlorocebus aethiops, Macaca radiata, Pan paniscus, Callithrix jacchus
PREDICT_Picorna-3	Macaca mulatta	Homo sapiens, Alouatta pigra, Semnopithecus entellus, Pan troglodytes, Macaca fascicularis, Gorilla gorilla, Macaca radiata, Chlorocebus aethiops, Pan paniscus, Callithrix jacchus
PREDICT_Picorna-4	Macaca mulatta	Homo sapiens, Alouatta pigra, Semnopithecus entellus, Pan troglodytes, Macaca fascicularis, Gorilla gorilla, Chlorocebus aethiops, Macaca radiata, Pan paniscus, Callithrix jacchus
PREDICT_PosaV-1	Macaca mulatta	Homo sapiens, Alouatta pigra, Semnopithecus entellus, Pan troglodytes, Macaca fascicularis, Gorilla gorilla, Macaca radiata, Chlorocebus aethiops, Pan paniscus, Callithrix jacchus
PREDICT_PosaV-2	Macaca mulatta	Homo sapiens, Alouatta pigra, Semnopithecus entellus, Pan troglodytes, Macaca fascicularis, Gorilla gorilla, Chlorocebus aethiops, Macaca radiata, Pan paniscus, Callithrix jacchus
PREDICT_PosaV-3	Macaca mulatta	Homo sapiens, Alouatta pigra, Semnopithecus entellus, Pan troglodytes, Macaca fascicularis, Gorilla gorilla, Chlorocebus aethiops, Macaca radiata, Pan paniscus, Callithrix jacchus
PREDICT_PosaV-4	Macaca mulatta	Homo sapiens, Alouatta pigra, Semnopithecus entellus, Pan troglodytes, Macaca fascicularis, Gorilla gorilla, Chlorocebus aethiops, Macaca radiata, Pan paniscus, Callithrix jacchus
PREDICT_PyV-1	Pteropus giganteus	Miniopterus schreibersii, Rousettus aegyptiacus, Artibeus jamaicensis, Artibeus lituratus, Rousettus leschenaultii, Pipistrellus pipistrellus, Murina aurata, Epomops franqueti, Eidolon helvum, Micropteropus pusillus
PREDICT_PyV-11	Hipposideros caffer	Rousettus aegyptiacus, Artibeus jamaicensis, Rousettus leschenaultii, Artibeus lituratus, Rhinolophus ferrumequinum, Eidolon helvum, Pipistrellus pipistrellus, Tadarida brasiliensis, Miniopterus schreibersii, Pteropus hypomelanus
PREDICT_PyV-12	Hipposideros caffer	Rousettus aegyptiacus, Artibeus jamaicensis, Rousettus leschenaultii, Artibeus lituratus, Rhinolophus ferrumequinum, Tadarida brasiliensis, Eidolon helvum, Pipistrellus pipistrellus, Miniopterus schreibersii, Pteropus vampyrus
PREDICT_PyV-13	Hipposideros caffer	Rousettus aegyptiacus, Artibeus jamaicensis, Rousettus leschenaultii, Artibeus lituratus, Rhinolophus ferrumequinum, Pipistrellus pipistrellus, Eidolon helvum, Tadarida brasiliensis, Miniopterus schreibersii, Pteropus vampyrus
PREDICT_PyV-14	Hipposideros caffer, Rousettus aegyptiacus, Nycteris grandis, Hipposideros gigas	Miniopterus schreibersii, Artibeus jamaicensis, Rousettus leschenaultii, Tadarida brasiliensis, Artibeus lituratus, Murina aurata, Glossophaga soricina, Eptesicus fuscus, Pteropus poliocephalus, Desmodus rotundus
PREDICT_PyV-15	Miniopterus inflatus	Rousettus leschenaultii, Miniopterus schreibersii, Artibeus jamaicensis, Artibeus lituratus, Tadarida brasiliensis, Rousettus aegyptiacus, Pteropus hypomelanus, Pipistrellus pipistrellus, Rhinolophus ferrumequinum, Nyctalus noctula
PREDICT_PyV-16	Rousettus aegyptiacus, Rhinolophus landeri	Rousettus leschenaultii, Artibeus jamaicensis, Artibeus lituratus, Miniopterus schreibersii, Murina aurata, Glossophaga soricina, Pteropus poliocephalus, Rhinolophus pusillus, Myotis nigricans, Tadarida brasiliensis
PREDICT_PyV-2	Pteropus giganteus	Miniopterus schreibersii, Rousettus aegyptiacus, Artibeus jamaicensis, Artibeus lituratus, Rousettus leschenaultii, Pipistrellus pipistrellus, Murina aurata, Eidolon helvum, Epomops franqueti, Micropteropus pusillus
PREDICT_PyV-22	Miniopterus inflatus	Rousettus leschenaultii, Miniopterus schreibersii, Artibeus jamaicensis, Artibeus lituratus, Tadarida brasiliensis, Rousettus aegyptiacus, Pteropus hypomelanus, Pipistrellus pipistrellus, Rhinolophus ferrumequinum, Nyctalus noctula
PREDICT_PyV-23	Miniopterus inflatus	Rousettus leschenaultii, Miniopterus schreibersii, Artibeus jamaicensis, Artibeus lituratus, Tadarida brasiliensis, Rousettus aegyptiacus, Pteropus hypomelanus, Rhinolophus ferrumequinum, Pipistrellus pipistrellus, Nyctalus noctula
PREDICT_PyV-24	Hipposideros caffer, Rousettus aegyptiacus, Hipposideros gigas	Miniopterus schreibersii, Artibeus jamaicensis, Rousettus leschenaultii, Tadarida brasiliensis, Artibeus lituratus, Murina aurata, Glossophaga soricina, Eptesicus fuscus, Pteropus poliocephalus, Desmodus rotundus
PREDICT_PyV-25	Hipposideros caffer, Hipposideros gigas, Coleura afra	Rousettus aegyptiacus, Artibeus jamaicensis, Rousettus leschenaultii, Artibeus lituratus, Eidolon helvum, Rhinolophus ferrumequinum, Pipistrellus pipistrellus, Tadarida brasiliensis, Miniopterus schreibersii, Pteropus hypomelanus
PREDICT_PyV-26	Epomops franqueti, Rousettus aegyptiacus	Miniopterus schreibersii, Artibeus jamaicensis, Rousettus leschenaultii, Tadarida brasiliensis, Artibeus lituratus, Murina aurata, Glossophaga soricina, Eptesicus fuscus, Pteropus poliocephalus, Desmodus rotundus
PREDICT_PyV-27	Rousettus aegyptiacus	Rousettus leschenaultii, Artibeus jamaicensis, Artibeus lituratus, Miniopterus schreibersii, Murina aurata, Glossophaga soricina, Pteropus poliocephalus, Rhinolophus pusillus, Myotis nigricans, Tadarida brasiliensis
PREDICT_PyV-29	Hipposideros caffer	Rousettus aegyptiacus, Artibeus jamaicensis, Rousettus leschenaultii, Artibeus lituratus, Rhinolophus ferrumequinum, Pipistrellus pipistrellus, Eidolon helvum, Tadarida brasiliensis, Miniopterus schreibersii, Pteropus hypomelanus
PREDICT_PyV-3	Glossophaga soricina	Rousettus aegyptiacus, Rousettus leschenaultii, Miniopterus schreibersii, Pteropus hypomelanus, Pipistrellus pipistrellus, Murina aurata, Eidolon helvum, Rhinolophus ferrumequinum, Micropteropus pusillus, Artibeus jamaicensis
PREDICT_PyV-30	Thryonomys swinderianus	Apodemus agrarius, Mus musculus, Sciurus carolinensis, Apodemus sylvaticus, Apodemus flavicollis, Sigmodon hispidus, Mastomys natalensis, Rattus rattus, Rattus norvegicus, Calomys callosus
PREDICT_PyV-31	Macaca mulatta	Homo sapiens, Alouatta pigra, Semnopithecus entellus, Pan troglodytes, Macaca fascicularis, Gorilla gorilla, Chlorocebus aethiops, Macaca radiata, Pan paniscus, Callithrix jacchus
PREDICT_PyV-9	Rousettus aegyptiacus, Hipposideros caffer, Hipposideros gigas	Miniopterus schreibersii, Artibeus jamaicensis, Rousettus leschenaultii, Tadarida brasiliensis, Artibeus lituratus, Murina aurata, Glossophaga soricina, Eptesicus fuscus, Pteropus poliocephalus, Desmodus rotundus
PREDICT_RbdV-13	Cynopterus brachyotis	Rousettus aegyptiacus, Artibeus jamaicensis, Artibeus lituratus, Rousettus leschenaultii, Rhinolophus ferrumequinum, Pipistrellus pipistrellus, Miniopterus schreibersii, Tadarida brasiliensis, Micropteropus pusillus, Pteropus poliocephalus
PREDICT_RbdV-14	Macaca mulatta	Homo sapiens, Alouatta pigra, Semnopithecus entellus, Pan troglodytes, Macaca fascicularis, Gorilla gorilla, Macaca radiata, Chlorocebus aethiops, Pan paniscus, Callithrix jacchus
PREDICT_RbdV-15	Macaca mulatta, Macaca fascicularis, Hystrix brachyura	Homo sapiens, Alouatta pigra, Pan troglodytes, Semnopithecus entellus, Pan paniscus, Macaca radiata, Callithrix jacchus, Papio cynocephalus, Gorilla gorilla, Gorilla beringei
PREDICT_RbdV-21	Chiroptera, Scotophilus kuhlii	Rousettus aegyptiacus, Artibeus jamaicensis, Artibeus lituratus, Miniopterus schreibersii, Pteropus hypomelanus, Epomops franqueti, Pipistrellus pipistrellus, Pteropus poliocephalus, Nyctalus noctula, Micropteropus pusillus
PREDICT_RbdV-27	Chiroptera, Scotophilus kuhlii, Scotophilus cf. kuhlii	Rousettus aegyptiacus, Artibeus jamaicensis, Artibeus lituratus, Miniopterus schreibersii, Pteropus hypomelanus, Pipistrellus pipistrellus, Pteropus poliocephalus, Epomops franqueti, Nyctalus noctula, Eidolon helvum
PREDICT_RbdV-28	Chiroptera, Scotophilus kuhlii	Rousettus aegyptiacus, Artibeus jamaicensis, Artibeus lituratus, Miniopterus schreibersii, Pteropus hypomelanus, Pipistrellus pipistrellus, Pteropus poliocephalus, Epomops franqueti, Nyctalus noctula, Eidolon helvum
PREDICT_RbdV-29	Pongo pygmaeus	Homo sapiens, Pan troglodytes, Gorilla gorilla, Macaca mulatta, Alouatta pigra, Macaca fascicularis, Semnopithecus entellus, Papio cynocephalus, Chlorocebus aethiops, Cercocebus atys
PREDICT_RbdV-30	Cercopithecus mitis	Homo sapiens, Pan troglodytes, Gorilla gorilla, Macaca mulatta, Alouatta pigra, Macaca fascicularis, Semnopithecus entellus, Chlorocebus aethiops, Papio cynocephalus, Macaca fuscata
PREDICT_RbdV-31	Scotophilus kuhlii	Rousettus aegyptiacus, Artibeus jamaicensis, Artibeus lituratus, Miniopterus schreibersii, Pteropus hypomelanus, Pipistrellus pipistrellus, Epomops franqueti, Pteropus poliocephalus, Pteropus vampyrus, Eidolon helvum
PREDICT_RbdV-32	Scotophilus kuhlii	Rousettus aegyptiacus, Artibeus jamaicensis, Artibeus lituratus, Miniopterus schreibersii, Pteropus hypomelanus, Pipistrellus pipistrellus, Epomops franqueti, Pteropus poliocephalus, Nyctalus noctula, Glossophaga soricina
PREDICT_RbdV-33	Scotophilus kuhlii	Rousettus aegyptiacus, Artibeus jamaicensis, Artibeus lituratus, Miniopterus schreibersii, Pteropus hypomelanus, Pipistrellus pipistrellus, Epomops franqueti, Pteropus poliocephalus, Nyctalus noctula, Eidolon helvum
PREDICT_RbdV-34	Scotophilus kuhlii	Rousettus aegyptiacus, Artibeus jamaicensis, Artibeus lituratus, Miniopterus schreibersii, Pteropus hypomelanus, Pipistrellus pipistrellus, Epomops franqueti, Pteropus poliocephalus, Nyctalus noctula, Glossophaga soricina
PREDICT_RbdV-35	Scotophilus kuhlii	Rousettus aegyptiacus, Artibeus jamaicensis, Artibeus lituratus, Miniopterus schreibersii, Pteropus hypomelanus, Pipistrellus pipistrellus, Pteropus poliocephalus, Epomops franqueti, Nyctalus noctula, Glossophaga soricina
PREDICT_RbdV-5	Suncus murinus	Sorex araneus, Atelerix albiventris, Crocidura leucodon, Erinaceus europaeus, Crocidura macowi, Crocidura russula
PREDICT_RbdV-6	Suncus murinus	Sorex araneus, Atelerix albiventris, Crocidura leucodon, Crocidura russula, Erinaceus europaeus, Crocidura macowi
PREDICT_RbdV-7	Cynopterus brachyotis	Rousettus aegyptiacus, Artibeus jamaicensis, Artibeus lituratus, Rousettus leschenaultii, Rhinolophus ferrumequinum, Pipistrellus pipistrellus, Tadarida brasiliensis, Miniopterus schreibersii, Micropteropus pusillus, Eidolon helvum
PREDICT_SdV-1	Scotophilus sp.	Rousettus leschenaultii, Artibeus jamaicensis, Rousettus aegyptiacus, Miniopterus schreibersii, Artibeus lituratus, Pteropus hypomelanus, Tadarida brasiliensis, Rhinolophus ferrumequinum, Eidolon helvum, Pipistrellus pipistrellus
