# Supplementary material for: Predicting the potential for zoonotic transmission and host associations for novel viruses
Source: Commun Biol. 2022 Aug 19;5:844. doi: 10.1038/s42003-022-03797-9 (PMC9390964; doi:10.1038/s42003-022-03797-9)
Supplement: Supplementary file 4 — Supplementary Data 2 [file 42003_2022_3797_MOESM4_ESM.xlsx]

## Sheet: GenbankPranav
								GenBank Status
Row	VirusGroup	ViralFamily	VirusStatus	ScientificName	Order	NumberOfHosts	Genbank	None_Submitted	Some_Not_Submitted	TotalGBAccessions	GenBank_Submitted_Pending	GenBank_Submitted_Public
0	Bombali Virus (BOMV)	Filoviridae	new	['Mops condylurus' 'Chaerephon pumilus']	['CHIROPTERA']	2	Submitted and available	FALSE	FALSE	7	1	6
1	PREDICT_AaV-1	Adenoviridae	new	['Macaca mulatta']	['PRIMATES']	1	Pending submission	TRUE	FALSE	0	0	0
2	PREDICT_AaV-10	Adenoviridae	new	['Macaca mulatta']	['PRIMATES']	1	Pending submission	TRUE	FALSE	0	0	0
3	PREDICT_AaV-11	Adenoviridae	new	['Macaca mulatta']	['PRIMATES']	1	Pending submission	TRUE	FALSE	0	0	0
4	PREDICT_AaV-2	Adenoviridae	new	['Macaca mulatta']	['PRIMATES']	1	Pending submission	TRUE	FALSE	0	0	0
5	PREDICT_AaV-3	Adenoviridae	new	['Macaca mulatta']	['PRIMATES']	1	Pending submission	TRUE	FALSE	0	0	0
6	PREDICT_AaV-4	Adenoviridae	new	['Macaca mulatta']	['PRIMATES']	1	Pending submission	TRUE	FALSE	0	0	0
7	PREDICT_AaV-5	Adenoviridae	new	['Macaca mulatta']	['PRIMATES']	1	Pending submission	TRUE	FALSE	0	0	0
8	PREDICT_AaV-6	Adenoviridae	new	['Macaca mulatta']	['PRIMATES']	1	Pending submission	TRUE	FALSE	0	0	0
9	PREDICT_AaV-7	Adenoviridae	new	['Macaca mulatta']	['PRIMATES']	1	Pending submission	TRUE	FALSE	0	0	0
10	PREDICT_AaV-8	Adenoviridae	new	['Macaca mulatta']	['PRIMATES']	1	Pending submission	TRUE	FALSE	0	0	0
11	PREDICT_AaV-9	Adenoviridae	new	['Macaca mulatta']	['PRIMATES']	1	Pending submission	TRUE	FALSE	0	0	0
12	PREDICT_AdV-1	Adenoviridae	new	['Pteropus giganteus']	['CHIROPTERA']	1	Submitted and available	FALSE	FALSE	1	0	1
13	PREDICT_AdV-10	Adenoviridae	new	['Pteropus giganteus']	['CHIROPTERA']	1	Submitted and available	FALSE	FALSE	1	0	1
14	PREDICT_AdV-11	Adenoviridae	new	['Pteropus giganteus']	['CHIROPTERA']	1	Submitted and available	FALSE	FALSE	1	0	1
15	PREDICT_AdV-12	Adenoviridae	new	['Pteropus giganteus']	['CHIROPTERA']	1	Submitted and available	FALSE	FALSE	1	1	0
16	PREDICT_AdV-13	Adenoviridae	new	['Sturnira lilium' 'Sturnirinae' 'Rhynchonycteris naso'_x000D_ 'Carollia perspicillata' 'Artibeus obscurus' 'Chiroptera' 'Sturnira sp.']	['CHIROPTERA']	7	Submitted and available	FALSE	FALSE	7	0	7
17	PREDICT_AdV-14	Adenoviridae	new	['Glossophaga soricina']	['CHIROPTERA']	1	Submitted and available	FALSE	FALSE	1	0	1
18	PREDICT_AdV-15	Adenoviridae	new	['Sturnira lilium']	['CHIROPTERA']	1	Submitted and available	FALSE	FALSE	2	0	2
19	PREDICT_AdV-16	Adenoviridae	new	['Anoura caudifer' 'Glossophaga soricina' 'Carollia perspicillata']	['CHIROPTERA']	3	Submitted and available	FALSE	FALSE	5	0	5
20	PREDICT_AdV-17	Adenoviridae	new	['Lophuromys sikapusi' 'Thryonomys swinderianus']	['RODENTIA']	2	Submitted and available	FALSE	FALSE	2	0	2
24	PREDICT_AdV-20	Adenoviridae	new	['Mus musculus']	['RODENTIA']	1	Submitted and available	FALSE	FALSE	1	0	1
27	PREDICT_AdV-23	Adenoviridae	new	['Gerbilliscus kempi']	['RODENTIA']	1	Submitted and available	FALSE	FALSE	1	0	1
30	PREDICT_AdV-26	Adenoviridae	new	['Rattus rattus']	['RODENTIA']	1	Submitted and available	FALSE	FALSE	1	0	1
32	PREDICT_AdV-28	Adenoviridae	new	['Epomops franqueti']	['CHIROPTERA']	1	Submitted and available	FALSE	FALSE	3	0	3
33	PREDICT_AdV-29	Adenoviridae	new	['Megaloglossus woermanni' 'Epomops franqueti']	['CHIROPTERA']	2	Submitted and available	FALSE	FALSE	4	0	4
34	PREDICT_AdV-3	Adenoviridae	new	['Pteropus giganteus']	['CHIROPTERA']	1	Submitted and available	FALSE	FALSE	2	1	1
35	PREDICT_AdV-30	Adenoviridae	new	['Rousettus aegyptiacus']	['CHIROPTERA']	1	Submitted and available	FALSE	FALSE	1	0	1
36	PREDICT_AdV-31	Adenoviridae	new	['Rattus rattus']	['RODENTIA']	1	Submitted and available	FALSE	FALSE	2	0	2
37	PREDICT_AdV-32	Adenoviridae	new	['Mastomys natalensis']	['RODENTIA']	1	Submitted and available	FALSE	FALSE	1	0	1
41	PREDICT_AdV-36	Adenoviridae	new	['Hipposideros caffer']	['CHIROPTERA']	1	Submitted and available	FALSE	FALSE	3	0	3
42	PREDICT_AdV-37	Adenoviridae	new	['Mops demonstrator' 'Chaerephon pumilus']	['CHIROPTERA']	2	Submitted and available	FALSE	FALSE	2	0	2
43	PREDICT_AdV-38	Adenoviridae	new	['Megaloglossus woermanni' 'Hipposideros cyclops' 'Micropteropus pusillus']	['CHIROPTERA']	3	Submitted and available	FALSE	FALSE	12	0	12
45	PREDICT_AdV-4	Adenoviridae	new	['Pteropus giganteus']	['CHIROPTERA']	1	Submitted and available	FALSE	FALSE	1	0	1
46	PREDICT_AdV-40	Adenoviridae	new	['Hipposideros commersoni']	['CHIROPTERA']	1	Submitted and available	FALSE	FALSE	1	0	1
47	PREDICT_AdV-41	Adenoviridae	new	['Hipposideros commersoni' 'Hipposideros gigas']	['CHIROPTERA']	2	Submitted and available	FALSE	FALSE	2	0	2
53	PREDICT_AdV-48	Adenoviridae	new	['Hipposideros caffer']	['CHIROPTERA']	1	Submitted and available	FALSE	FALSE	4	0	4
54	PREDICT_AdV-49	Adenoviridae	new	['Hipposideros caffer']	['CHIROPTERA']	1	Submitted and available	FALSE	FALSE	7	0	7
55	PREDICT_AdV-5	Adenoviridae	new	['Pteropus giganteus']	['CHIROPTERA']	1	Submitted and available	FALSE	FALSE	4	3	1
56	PREDICT_AdV-50	Adenoviridae	new	['Hipposideros caffer']	['CHIROPTERA']	1	Submitted and available	FALSE	FALSE	3	0	3
59	PREDICT_AdV-53	Adenoviridae	new	['Rousettus aegyptiacus']	['CHIROPTERA']	1	Submitted and available	FALSE	FALSE	1	0	1
60	PREDICT_AdV-54	Adenoviridae	new	['Rousettus aegyptiacus']	['CHIROPTERA']	1	Submitted and available	FALSE	FALSE	2	0	2
61	PREDICT_AdV-55	Adenoviridae	new	['Macaca mulatta' 'Macaca nemestrina']	['PRIMATES']	2	Submitted and available	FALSE	FALSE	7	6	1
64	PREDICT_AdV-58	Adenoviridae	new	['Mops condylurus']	['CHIROPTERA']	1	Submitted and available	FALSE	FALSE	2	0	2
65	PREDICT_AdV-59	Adenoviridae	new	['Mops condylurus']	['CHIROPTERA']	1	Submitted and available	FALSE	FALSE	1	0	1
66	PREDICT_AdV-6	Adenoviridae	new	['Pteropus giganteus']	['CHIROPTERA']	1	Submitted and available	FALSE	FALSE	1	0	1
70	PREDICT_AdV-63	Adenoviridae	new	['Eidolon helvum']	['CHIROPTERA']	1	Submitted and available	FALSE	FALSE	1	0	1
72	PREDICT_AdV-65	Adenoviridae	new	['Rousettus aegyptiacus']	['CHIROPTERA']	1	Submitted and available	FALSE	FALSE	1	0	1
73	PREDICT_AdV-66	Adenoviridae	new	['Hipposideros diadema' 'Hipposideros galeritus']	['CHIROPTERA']	2	Submitted and available	FALSE	FALSE	5	0	5
74	PREDICT_AdV-67	Adenoviridae	new	['Hipposideros diadema']	['CHIROPTERA']	1	Submitted and available	FALSE	FALSE	1	0	1
76	PREDICT_AdV-69	Adenoviridae	new	['Macaca mulatta' 'Suncus murinus']	['PRIMATES' 'EULIPOTYPHLA']	2	Submitted and available	FALSE	FALSE	4	3	1
77	PREDICT_AdV-7	Adenoviridae	new	['Pteropus giganteus']	['CHIROPTERA']	1	Submitted and available	FALSE	FALSE	3	2	1
80	PREDICT_AdV-72	Adenoviridae	new	['Macaca mulatta']	['PRIMATES']	1	Submitted and available	FALSE	FALSE	3	3	0
82	PREDICT_AdV-74	Adenoviridae	new	['Mus musculus' 'Mus musculoides']	['RODENTIA']	2	Submitted and available	FALSE	FALSE	6	0	6
85	PREDICT_AdV-78	Adenoviridae	new	['Rousettus aegyptiacus']	['CHIROPTERA']	1	Submitted and available	FALSE	FALSE	1	0	1
86	PREDICT_AdV-79	Adenoviridae	new	['Micropteropus pusillus']	['CHIROPTERA']	1	Submitted and available	FALSE	FALSE	1	0	1
87	PREDICT_AdV-8	Adenoviridae	new	['Pteropus giganteus']	['CHIROPTERA']	1	Submitted and available	FALSE	FALSE	2	1	1
88	PREDICT_AdV-80	Adenoviridae	new	['Rousettus aegyptiacus']	['CHIROPTERA']	1	Submitted and available	FALSE	FALSE	1	0	1
89	PREDICT_AdV-81	Adenoviridae	new	['Glossophaga soricina']	['CHIROPTERA']	1	Submitted and available	FALSE	FALSE	1	0	1
90	PREDICT_AdV-83	Adenoviridae	new	['Bandicota indica' 'Bandicota bengalensis']	['RODENTIA']	2	Pending submission	TRUE	FALSE	0	0	0
91	PREDICT_AdV-84	Adenoviridae	new	['Suncus murinus']	['EULIPOTYPHLA']	1	Pending submission	TRUE	FALSE	0	0	0
92	PREDICT_AdV-85	Adenoviridae	new	['Suncus murinus']	['EULIPOTYPHLA']	1	Pending submission	TRUE	FALSE	0	0	0
93	PREDICT_AdV-86	Adenoviridae	new	['Suncus murinus']	['EULIPOTYPHLA']	1	Pending submission	TRUE	FALSE	0	0	0
94	PREDICT_AdV-87	Adenoviridae	new	['Pteronotus davyi' 'Glossophaga soricina' 'Myotis californicus']	['CHIROPTERA']	3	Submitted and available	FALSE	FALSE	3	0	3
95	PREDICT_AdV-88	Adenoviridae	new	['Rattus rattus']	['RODENTIA']	1	Pending submission	TRUE	FALSE	0	0	0
96	PREDICT_AdV-89	Adenoviridae	new	['Bandicota indica']	['RODENTIA']	1	Pending submission	TRUE	FALSE	0	0	0
97	PREDICT_AdV-9	Adenoviridae	new	['Pteropus giganteus']	['CHIROPTERA']	1	Submitted and available	FALSE	FALSE	1	0	1
98	PREDICT_AdV-90	Adenoviridae	new	['Bandicota indica' 'Suncus murinus' 'Bandicota bengalensis'_x000D_ 'Rattus rattus']	['RODENTIA' 'EULIPOTYPHLA']	4	Submitted and available	FALSE	FALSE	6	0	6
99	PREDICT_AdV-91	Adenoviridae	new	['Pongo pygmaeus']	['PRIMATES']	1	Submitted and available	FALSE	FALSE	1	0	1
101	PREDICT_ArenaV-2	Arenaviridae	new	['Rattus exulans']	['RODENTIA']	1	Submitted and available	FALSE	FALSE	1	0	1
102	PREDICT_BoV-1	Parvoviridae	new	['Macaca mulatta']	['PRIMATES']	1	Pending submission	TRUE	FALSE	0	0	0
103	PREDICT_CoV-1	Coronaviridae	new	['Carollia sowelli' 'Carollia perspicillata' 'Bauerus dubiaquercus']	['CHIROPTERA']	3	Submitted and available	FALSE	FALSE	7	0	7
104	PREDICT_CoV-10	Coronaviridae	new	['Pteronotus parnellii']	['CHIROPTERA']	1	Submitted and available	FALSE	FALSE	4	0	4
105	PREDICT_CoV-100	Coronaviridae	new	['Gallus gallus domesticus']	['GALLIFORMES']	1	Submitted and available	FALSE	FALSE	64	64	0
108	PREDICT_CoV-103	Coronaviridae	new	['Megaderma lyra' 'Cynopterus sphinx' 'Scotophilus cf. kuhlii'_x000D_ 'Megaderma sp.']	['CHIROPTERA']	4	Submitted and available	FALSE	FALSE	42	42	0
111	PREDICT_CoV-106	Coronaviridae	new	['Mops condylurus']	['CHIROPTERA']	1	Submitted and available	FALSE	FALSE	5	5	0
113	PREDICT_CoV-108	Coronaviridae	new	['Rhinolophus pusillus' 'Myotis siligorensis']	['CHIROPTERA']	2	Pending submission	TRUE	FALSE	0	0	0
115	PREDICT_CoV-11	Coronaviridae	new	['Artibeus phaeotis' 'Pteronotus personatus' 'Artibeus lituratus'_x000D_ 'Artibeus obscurus']	[nan 'CHIROPTERA']	4	Submitted and available	FALSE	FALSE	6	0	6
123	PREDICT_CoV-117	Coronaviridae	new	['Rousettus aegyptiacus']	['CHIROPTERA']	1	Submitted and available	FALSE	FALSE	3	3	0
125	PREDICT_CoV-13	Coronaviridae	new	['Lichonycteris obscura' 'Glossophaga soricina']	['CHIROPTERA']	2	Submitted and available	FALSE	FALSE	4	0	4
126	PREDICT_CoV-14	Coronaviridae	new	['Sturnira lilium']	['CHIROPTERA']	1	Submitted and available	FALSE	FALSE	1	0	1
127	PREDICT_CoV-15	Coronaviridae	new	['Sturnira lilium' 'Artibeus lituratus']	['CHIROPTERA']	2	Submitted and available	FALSE	FALSE	5	0	5
128	PREDICT_CoV-16	Coronaviridae	new	['Pteropus giganteus' 'Pteropus alecto' 'Pteropus cf. alecto'_x000D_ 'Pteropus lylei']	['CHIROPTERA']	4	Submitted and available	FALSE	FALSE	51	50	1
129	PREDICT_CoV-17	Coronaviridae	new	['Pteropus giganteus' 'Chiroptera' 'Pteropus sp.' 'Pteropus lylei'_x000D_ 'Pteropus cf. lylei']	['CHIROPTERA']	5	Submitted and available	FALSE	FALSE	131	122	9
134	PREDICT_CoV-21	Coronaviridae	new	['Mops condylurus' 'Triaenops persicus']	['CHIROPTERA']	2	Submitted and available	FALSE	FALSE	26	0	26
135	PREDICT_CoV-22	Coronaviridae	new	['Hipposideros lekaguli' 'Macroglossus sp.' 'Eonycteris spelaea'_x000D_ 'Rousettus leschenaultii']	['CHIROPTERA']	4	Submitted and available	FALSE	TRUE	10	7	3
136	PREDICT_CoV-23	Coronaviridae	new	['Rousettus sp.' 'Eonycteris spelaea']	['CHIROPTERA']	2	Submitted and available	FALSE	TRUE	8	0	8
137	PREDICT_CoV-24	Coronaviridae	new	['Hipposideros lekaguli' 'Pteropus sp.' 'Cynopterus sphinx'_x000D_ 'Cynopterus brachyotis' 'Cynopterus sp.' 'Megaerops niphanae'_x000D_ 'Rousettus sp.']	['CHIROPTERA']	7	Submitted and available	FALSE	TRUE	40	21	19
138	PREDICT_CoV-25	Coronaviridae	new	['Rhinolophus shameli' 'Scotophilus kuhlii']	['CHIROPTERA']	2	Submitted and available	FALSE	TRUE	2	1	1
141	PREDICT_CoV-28	Coronaviridae	new	['Miniopterus inflatus']	['CHIROPTERA']	1	Submitted and available	FALSE	FALSE	1	0	1
144	PREDICT_CoV-30	Coronaviridae	new	['Rousettus aegyptiacus' 'Megaloglossus woermanni' 'Epomops franqueti'_x000D_ 'Mops condylurus']	['CHIROPTERA']	4	Submitted and available	FALSE	FALSE	15	2	13
145	PREDICT_CoV-32	Coronaviridae	new	['Hipposideros caffer']	['CHIROPTERA']	1	Submitted and available	FALSE	FALSE	1	0	1
148	PREDICT_CoV-35	Coronaviridae	new	['Scotophilus dinganii' 'Scotophilus leucogaster' 'Mops condylurus'_x000D_ 'Scotophilus kuhlii' 'Chiroptera' 'Pteropus sp.' 'Scotophilus cf. kuhlii'_x000D_ 'Scotophilus heathii' 'Epomops franqueti' 'Scotophilus nux'_x000D_ 'Taphozous sp.' 'Scotophilus cf. heathii' 'Myotis sp.']	['CHIROPTERA' nan]	13	Submitted and available	FALSE	TRUE	93	26	67
150	PREDICT_CoV-37	Coronaviridae	new	['Myotis ricketti' 'Rhinolophus sinicus' 'Miniopterus schreibersii']	['CHIROPTERA']	3	Submitted and available	FALSE	FALSE	13	0	13
151	PREDICT_CoV-38	Coronaviridae	new	['Myotis myotis']	['CHIROPTERA']	1	Submitted and available	FALSE	FALSE	1	0	1
152	PREDICT_CoV-39	Coronaviridae	new	['Rhinolophus affinis']	['CHIROPTERA']	1	Submitted and available	FALSE	FALSE	2	0	2
153	PREDICT_CoV-4	Coronaviridae	new	['Artibeus jamaicensis' 'Sturnira lilium' 'Artibeus planirostris'_x000D_ 'Mesophylla macconnelli']	['CHIROPTERA']	4	Submitted and available	FALSE	FALSE	4	0	4
157	PREDICT_CoV-43	Coronaviridae	new	['Rhinolophus clivosus' 'Hipposideros caffer' 'Rhinolophus sp.']	['CHIROPTERA']	3	Submitted and available	FALSE	FALSE	11	0	11
158	PREDICT_CoV-44	Coronaviridae	new	['Hipposideros ruber' 'Rhinolophus sp.' 'Hipposideros caffer'_x000D_ 'Lissonycteris angolensis']	['CHIROPTERA']	4	Submitted and available	FALSE	FALSE	20	18	2
159	PREDICT_CoV-45	Coronaviridae	new	['Pteropus giganteus']	['CHIROPTERA']	1	Submitted and available	FALSE	FALSE	1	0	1
163	PREDICT_CoV-49	Coronaviridae	new	['Macaca mulatta']	['PRIMATES']	1	Pending submission	TRUE	FALSE	0	0	0
164	PREDICT_CoV-5	Coronaviridae	new	['Bauerus dubiaquercus' 'Artibeus jamaicensis' 'Artibeus lituratus']	['CHIROPTERA']	3	Submitted and available	FALSE	FALSE	6	0	6
166	PREDICT_CoV-52	Coronaviridae	new	['Hipposideros diadema' 'Hipposideros cervinus' 'Myotis horsfieldii']	['CHIROPTERA']	3	Submitted and available	FALSE	FALSE	8	6	2
167	PREDICT_CoV-53	Coronaviridae	new	['Hipposideros larvatus']	['CHIROPTERA']	1	Submitted and available	FALSE	TRUE	5	0	5
168	PREDICT_CoV-54	Coronaviridae	new	['Hipposideros gigas' 'Hipposideros commersoni']	['CHIROPTERA']	2	Submitted and available	FALSE	FALSE	16	15	1
169	PREDICT_CoV-55	Coronaviridae	new	['Mastomys sp.' 'Rattus rattus']	['RODENTIA']	2	Submitted and available	FALSE	FALSE	2	0	2
170	PREDICT_CoV-56	Coronaviridae	new	['Cynopterus sp.' 'Cynopterus sphinx']	['CHIROPTERA']	2	Submitted and available	FALSE	TRUE	9	8	1
171	PREDICT_CoV-57	Coronaviridae	new	['Pipistrellus pipistrellus' 'Myotis ricketti']	['CHIROPTERA']	2	Submitted and available	FALSE	FALSE	4	0	4
173	PREDICT_CoV-59	Coronaviridae	new	['Myotis daubentonii']	['CHIROPTERA']	1	Submitted and available	FALSE	FALSE	6	0	6
174	PREDICT_CoV-6	Coronaviridae	new	['Myotis californicus']	['CHIROPTERA']	1	Submitted and available	FALSE	FALSE	1	0	1
175	PREDICT_CoV-60	Coronaviridae	new	['Myotis longipes' 'Pipistrellus pipistrellus' 'Myotis laniger']	['CHIROPTERA']	3	Submitted and available	FALSE	TRUE	2	0	2
176	PREDICT_CoV-61	Coronaviridae	new	['Pipistrellus pipistrellus']	['CHIROPTERA']	1	Submitted and available	FALSE	FALSE	4	0	4
177	PREDICT_CoV-62	Coronaviridae	new	['Hipposideros caffer']	['CHIROPTERA']	1	Submitted and available	FALSE	FALSE	2	0	2
180	PREDICT_CoV-65	Coronaviridae	new	['Rhinolophus clivosus' 'Rhinolophus sp.' 'Rhinolophus cf. mehelyi'_x000D_ 'Rhinolophus ferrumequinum' 'Miniopterus cf. schreibersii'_x000D_ 'Rhinolophus cf. euryale' 'Rhinopoma hardwickii']	['CHIROPTERA']	7	Submitted and available	FALSE	FALSE	18	16	2
181	PREDICT_CoV-66	Coronaviridae	new	['Lissonycteris angolensis' 'Myonycteris torquata']	['CHIROPTERA']	2	Submitted and available	FALSE	FALSE	3	2	1
182	PREDICT_CoV-67	Coronaviridae	new	['Pteropus alecto' 'Pteropus sp.' 'Acerodon celebensis'_x000D_ 'Pteropus cf. alecto' 'Pteropus cf. conspicillatus']	['CHIROPTERA']	5	Submitted and available	FALSE	TRUE	67	64	3
183	PREDICT_CoV-68	Coronaviridae	new	['Pteropus alecto' 'Pteropus giganteus' 'Pteropus cf. alecto'_x000D_ 'Pteropus lylei']	['CHIROPTERA']	4	Submitted and available	FALSE	TRUE	51	46	5
184	PREDICT_CoV-7	Coronaviridae	new	['Myotis velifer']	['CHIROPTERA']	1	Submitted and available	FALSE	FALSE	3	0	3
188	PREDICT_CoV-73	Coronaviridae	new	['Pteropus alecto' 'Acerodon celebensis' 'Pteropus cf. alecto']	['CHIROPTERA']	3	Submitted and available	FALSE	FALSE	22	22	0
193	PREDICT_CoV-78	Coronaviridae	new	['Rhinolophus creaghi' 'Rhinolophus cf. arcuatus' 'Sundasciurus hippurus'_x000D_ 'Hipposideros cervinus' 'Rhinolophus cf. creaghi' 'Rattus rattus'_x000D_ 'Rhinolophus sp.' 'Maxomys whiteheadi' 'Maxomys surifer'_x000D_ 'Cynopterus brachyotis' 'Sundamys muelleri' 'Rhinolophus acuminatus'_x000D_ 'Kerivoula pellucida' 'Rhinolophus trifoliatus' 'Leopoldamys sabanus']	['CHIROPTERA' 'RODENTIA']	15	Submitted and available	FALSE	FALSE	29	29	0
194	PREDICT_CoV-79	Coronaviridae	new	['Rhinolophus pusillus']	['CHIROPTERA']	1	Pending submission	TRUE	FALSE	0	0	0
195	PREDICT_CoV-8	Coronaviridae	new	['Tadarida brasiliensis']	['CHIROPTERA']	1	Submitted and available	FALSE	FALSE	3	0	3
199	PREDICT_CoV-83	Coronaviridae	new	['Acerodon celebensis' 'Pteropus alecto' 'Pteropus cf. alecto']	['CHIROPTERA']	3	Submitted and available	FALSE	FALSE	3	3	0
203	PREDICT_CoV-87	Coronaviridae	new	['Eonycteris spelaea' 'Nycteris tragata' 'Pipistrellus coromandra']	['CHIROPTERA']	3	Submitted and available	FALSE	FALSE	4	0	4
205	PREDICT_CoV-89	Coronaviridae	new	['Rhinolophus lepidus']	['CHIROPTERA']	1	Submitted and available	FALSE	FALSE	1	1	0
206	PREDICT_CoV-9	Coronaviridae	new	['Nyctinomops laticaudatus']	['CHIROPTERA']	1	Submitted and available	FALSE	FALSE	1	0	1
207	PREDICT_CoV-90	Coronaviridae	new	['Chaerephon pumilus' 'Scotophilus cf. heathii' 'Scotophilus heathii']	['CHIROPTERA']	3	Submitted and available	FALSE	FALSE	9	8	1
209	PREDICT_CoV-92	Coronaviridae	new	['Rhinolophus lepidus' 'Hipposideros larvatus species complex']	['CHIROPTERA']	2	Submitted and available	FALSE	FALSE	37	1	36
211	PREDICT_CoV-94	Coronaviridae	new	['Rattus rattus']	['RODENTIA']	1	Submitted and available	FALSE	FALSE	2	2	0
212	PREDICT_CoV-95	Coronaviridae	new	['Hipposideros larvatus']	['CHIROPTERA']	1	Pending submission	TRUE	FALSE	0	0	0
214	PREDICT_CoV-97	Coronaviridae	new	['Rousettus aegyptiacus']	['CHIROPTERA']	1	Submitted and available	FALSE	FALSE	5	5	0
218	PREDICT_EV-2	Picornaviridae	new	['Pan troglodytes']	['PRIMATES']	1	Submitted and available	FALSE	FALSE	1	0	1
219	PREDICT_EV-3	Picornaviridae	new	['Pan troglodytes']	['PRIMATES']	1	Submitted and available	FALSE	FALSE	1	0	1
222	PREDICT_EV-6	Picornaviridae	new	['Pongo pygmaeus']	['PRIMATES']	1	Submitted and available	FALSE	FALSE	1	0	1
223	PREDICT_EV-7	Picornaviridae	new	['Pongo pygmaeus']	['PRIMATES']	1	Submitted and available	FALSE	FALSE	1	0	1
224	PREDICT_EV-8	Picornaviridae	new	['Cercopithecus nictitans' 'Cercopithecus preussi']	['PRIMATES']	2	Submitted and available	FALSE	FALSE	15	0	15
225	PREDICT_Flavi-1	Flaviviridae	new	['Scotophilus sp.']	['CHIROPTERA']	1	Pending submission	TRUE	FALSE	0	0	0
226	PREDICT_Flavi-2	Flaviviridae	new	['Rousettus aegyptiacus']	['CHIROPTERA']	1	Pending submission	TRUE	FALSE	0	0	0
229	PREDICT_Flavi-5	Flaviviridae	new	['Miniopterus inflatus']	['CHIROPTERA']	1	Submitted and available	FALSE	FALSE	1	1	0
230	PREDICT_Flavi-6	Flaviviridae	new	['Hipposideros diadema']	['CHIROPTERA']	1	Submitted and available	FALSE	FALSE	2	2	0
231	PREDICT_HV-1	Herpesviridae	new	['Pteropus giganteus']	['CHIROPTERA']	1	Submitted and available	FALSE	FALSE	1	0	1
232	PREDICT_HV-10	Herpesviridae	new	['Pteropus giganteus']	['CHIROPTERA']	1	Submitted and available	FALSE	TRUE	1	0	1
234	PREDICT_HV-101	Herpesviridae	new	['Hipposideros diadema']	['CHIROPTERA']	1	Pending submission	TRUE	FALSE	0	0	0
236	PREDICT_HV-103	Herpesviridae	new	['Glossophaga soricina' 'Glossophaga commissarisi' 'Sturnira ludovici']	['CHIROPTERA']	3	Pending submission	TRUE	FALSE	0	0	0
237	PREDICT_HV-104	Herpesviridae	new	['Glossophaga soricina']	['CHIROPTERA']	1	Pending submission	TRUE	FALSE	0	0	0
238	PREDICT_HV-105	Herpesviridae	new	['Glossophaga soricina']	['CHIROPTERA']	1	Pending submission	TRUE	FALSE	0	0	0
240	PREDICT_HV-107	Herpesviridae	new	['Glossophaga soricina']	['CHIROPTERA']	1	Pending submission	TRUE	FALSE	0	0	0
241	PREDICT_HV-109	Herpesviridae	new	['Sturnira ludovici' 'Glossophaga soricina' 'Sturnira lilium']	['CHIROPTERA']	3	Pending submission	TRUE	FALSE	0	0	0
242	PREDICT_HV-11	Herpesviridae	new	['Pteropus giganteus']	['CHIROPTERA']	1	Submitted and available	FALSE	FALSE	1	0	1
243	PREDICT_HV-110	Herpesviridae	new	['Pteronotus davyi']	['CHIROPTERA']	1	Pending submission	TRUE	FALSE	0	0	0
245	PREDICT_HV-112	Herpesviridae	new	['Sturnira lilium']	['CHIROPTERA']	1	Pending submission	TRUE	FALSE	0	0	0
246	PREDICT_HV-12	Herpesviridae	new	['Pteropus giganteus']	['CHIROPTERA']	1	Submitted and available	FALSE	FALSE	1	0	1
255	PREDICT_HV-128	Herpesviridae	new	['Lophocebus aterrimus' 'Cercopithecus wolfi' 'piliocolobus tholloni']	['PRIMATES']	3	Pending submission	TRUE	FALSE	0	0	0
257	PREDICT_HV-13	Herpesviridae	new	['Pteropus giganteus']	['CHIROPTERA']	1	Submitted and available	FALSE	FALSE	1	0	1
260	PREDICT_HV-142	Herpesviridae	new	['Cercopithecus preussi']	['PRIMATES']	1	Pending submission	TRUE	FALSE	0	0	0
264	PREDICT_HV-18	Herpesviridae	new	['Cercopithecus nictitans']	['PRIMATES']	1	Pending submission	TRUE	FALSE	0	0	0
265	PREDICT_HV-19	Herpesviridae	new	['Cercopithecus nictitans' 'Cercopithecus cephus']	['PRIMATES']	2	Pending submission	TRUE	FALSE	0	0	0
266	PREDICT_HV-2	Herpesviridae	new	['Pteropus giganteus']	['CHIROPTERA']	1	Submitted and available	FALSE	FALSE	1	0	1
268	PREDICT_HV-21	Herpesviridae	new	['Macaca fascicularis']	['PRIMATES']	1	Pending submission	TRUE	FALSE	0	0	0
269	PREDICT_HV-22	Herpesviridae	new	['Chlorocebus aethiops' 'Cercopithecus nictitans' 'Cercopithecus preussi'_x000D_ 'Chlorocebus pygerythrus']	['PRIMATES']	4	Pending submission	TRUE	FALSE	0	0	0
270	PREDICT_HV-23	Herpesviridae	new	['Pongo pygmaeus']	['PRIMATES']	1	Pending submission	TRUE	FALSE	0	0	0
271	PREDICT_HV-24	Herpesviridae	new	['Lophocebus albigena']	['PRIMATES']	1	Pending submission	TRUE	FALSE	0	0	0
273	PREDICT_HV-26	Herpesviridae	new	['Pongo pygmaeus']	['PRIMATES']	1	Pending submission	TRUE	FALSE	0	0	0
274	PREDICT_HV-27	Herpesviridae	new	['Cercopithecus kandti' 'Cercopithecus preussi' 'Papio hamadryas'_x000D_ 'Cercopithecus nictitans']	[nan 'PRIMATES']	4	Pending submission	TRUE	FALSE	0	0	0
276	PREDICT_HV-29	Herpesviridae	new	['Praomys jacksoni' 'Crocidura sp.']	['RODENTIA' 'EULIPOTYPHLA']	2	Pending submission	TRUE	FALSE	0	0	0
277	PREDICT_HV-3	Herpesviridae	new	['Pteropus giganteus']	['CHIROPTERA']	1	Submitted and available	FALSE	FALSE	1	0	1
286	PREDICT_HV-38	Herpesviridae	new	['Crocidura olivieri' 'Rattus rattus']	['EULIPOTYPHLA' 'RODENTIA']	2	Pending submission	TRUE	FALSE	0	0	0
288	PREDICT_HV-4	Herpesviridae	new	['Pteropus giganteus']	['CHIROPTERA']	1	Submitted and available	FALSE	FALSE	1	0	1
289	PREDICT_HV-40	Herpesviridae	new	['Carollia sowelli' 'Carollia perspicillata' 'Chlorocebus pygerythrus'_x000D_ 'Sturnira lilium']	['CHIROPTERA' 'PRIMATES']	4	Pending submission	TRUE	FALSE	0	0	0
298	PREDICT_HV-49	Herpesviridae	new	['Soricidae' 'Rattus rattus' 'Mastomys natalensis' 'Crocidura olivieri'_x000D_ 'Crocidura sp.' 'Mus musculoides' 'Praomys tullbergi' 'Crocidura goliath']	['EULIPOTYPHLA' 'RODENTIA']	8	Pending submission	TRUE	FALSE	0	0	0
299	PREDICT_HV-5	Herpesviridae	new	['Pteropus giganteus' 'Desmodus sp.']	['CHIROPTERA']	2	Submitted and available	FALSE	TRUE	1	0	1
302	PREDICT_HV-52	Herpesviridae	new	['Nasalis larvatus' 'Macaca nemestrina']	['PRIMATES']	2	Pending submission	TRUE	FALSE	0	0	0
304	PREDICT_HV-54	Herpesviridae	new	['Macaca nemestrina']	['PRIMATES']	1	Pending submission	TRUE	FALSE	0	0	0
308	PREDICT_HV-59	Herpesviridae	new	['Myotis albescens']	['CHIROPTERA']	1	Pending submission	TRUE	FALSE	0	0	0
309	PREDICT_HV-6	Herpesviridae	new	['Pteropus giganteus']	['CHIROPTERA']	1	Submitted and available	FALSE	FALSE	1	0	1
310	PREDICT_HV-60	Herpesviridae	new	['Molossus molossus']	['CHIROPTERA']	1	Pending submission	TRUE	FALSE	0	0	0
311	PREDICT_HV-61	Herpesviridae	new	['Carollia perspicillata']	['CHIROPTERA']	1	Pending submission	TRUE	FALSE	0	0	0
317	PREDICT_HV-7	Herpesviridae	new	['Pteropus giganteus']	['CHIROPTERA']	1	Submitted and available	FALSE	FALSE	1	0	1
320	PREDICT_HV-72	Herpesviridae	new	['Cebus apella']	['PRIMATES']	1	Pending submission	TRUE	FALSE	0	0	0
321	PREDICT_HV-73	Herpesviridae	new	['Uroderma bilobatum']	['CHIROPTERA']	1	Pending submission	TRUE	FALSE	0	0	0
326	PREDICT_HV-8	Herpesviridae	new	['Pteropus giganteus']	['CHIROPTERA']	1	Submitted and available	FALSE	TRUE	1	0	1
330	PREDICT_HV-85	Herpesviridae	new	['Cercopithecus ascanius' 'Lophocebus albigena']	['PRIMATES']	2	Pending submission	TRUE	FALSE	0	0	0
331	PREDICT_HV-88	Herpesviridae	new	['Lophocebus aterrimus']	['PRIMATES']	1	Pending submission	TRUE	FALSE	0	0	0
332	PREDICT_HV-89	Herpesviridae	new	['Cercopithecus ascanius']	['PRIMATES']	1	Pending submission	TRUE	FALSE	0	0	0
333	PREDICT_HV-9	Herpesviridae	new	['Pteropus giganteus']	['CHIROPTERA']	1	Submitted and available	FALSE	FALSE	1	0	1
334	PREDICT_HV-91	Herpesviridae	new	['Lophocebus aterrimus']	['PRIMATES']	1	Pending submission	TRUE	FALSE	0	0	0
336	PREDICT_HV-94	Herpesviridae	new	['Cynopterus brachyotis']	['CHIROPTERA']	1	Pending submission	TRUE	FALSE	0	0	0
347	PREDICT_Lenti-3	Retroviridae	new	['Cercopithecus mitis']	['PRIMATES']	1	Pending submission	TRUE	FALSE	0	0	0
349	PREDICT_MAstV-1	Astroviridae	new	['Pteropus giganteus']	['CHIROPTERA']	1	Submitted and available	FALSE	FALSE	2	0	2
359	PREDICT_MAstV-108	Astroviridae	new	['Rhinolophus pusillus']	['CHIROPTERA']	1	Submitted and available	FALSE	FALSE	1	0	1
363	PREDICT_MAstV-111	Astroviridae	new	['Macaca mulatta']	['PRIMATES']	1	Pending submission	TRUE	FALSE	0	0	0
364	PREDICT_MAstV-112	Astroviridae	new	['Macaca mulatta']	['PRIMATES']	1	Pending submission	TRUE	FALSE	0	0	0
365	PREDICT_MAstV-113	Astroviridae	new	['Macaca mulatta']	['PRIMATES']	1	Pending submission	TRUE	FALSE	0	0	0
367	PREDICT_MAstV-115	Astroviridae	new	['Mastomys natalensis']	['RODENTIA']	1	Submitted and available	FALSE	FALSE	4	0	4
368	PREDICT_MAstV-116	Astroviridae	new	['Apodemus sylvaticus']	['RODENTIA']	1	Submitted and available	FALSE	FALSE	1	0	1
369	PREDICT_MAstV-117	Astroviridae	new	['Macaca mulatta']	['PRIMATES']	1	Pending submission	TRUE	FALSE	0	0	0
370	PREDICT_MAstV-118	Astroviridae	new	['Macaca mulatta']	['PRIMATES']	1	Pending submission	TRUE	FALSE	0	0	0
372	PREDICT_MAstV-12	Astroviridae	new	['Macaca fascicularis']	['PRIMATES']	1	Submitted and available	FALSE	FALSE	2	0	2
375	PREDICT_MAstV-122	Astroviridae	new	['Macaca mulatta']	['PRIMATES']	1	Pending submission	TRUE	FALSE	0	0	0
376	PREDICT_MAstV-123	Astroviridae	new	['Macaca mulatta']	['PRIMATES']	1	Pending submission	TRUE	FALSE	0	0	0
377	PREDICT_MAstV-124	Astroviridae	new	['Macaca mulatta']	['PRIMATES']	1	Pending submission	TRUE	FALSE	0	0	0
378	PREDICT_MAstV-125	Astroviridae	new	['Macaca mulatta']	['PRIMATES']	1	Pending submission	TRUE	FALSE	0	0	0
379	PREDICT_MAstV-126	Astroviridae	new	['Macaca mulatta']	['PRIMATES']	1	Pending submission	TRUE	FALSE	0	0	0
380	PREDICT_MAstV-127	Astroviridae	new	['Macaca mulatta']	['PRIMATES']	1	Pending submission	TRUE	FALSE	0	0	0
381	PREDICT_MAstV-128	Astroviridae	new	['Macaca mulatta']	['PRIMATES']	1	Pending submission	TRUE	FALSE	0	0	0
382	PREDICT_MAstV-129	Astroviridae	new	['Apodemus sylvaticus']	['RODENTIA']	1	Submitted and available	FALSE	FALSE	1	0	1
383	PREDICT_MAstV-13	Astroviridae	new	['Rousettus sp.' 'Eonycteris spelaea' 'Rousettus leschenaultii'_x000D_ 'Rousettus amplexicaudatus' 'Rhinolophus sp.']	['CHIROPTERA']	5	Submitted and available	FALSE	FALSE	16	0	16
384	PREDICT_MAstV-130	Astroviridae	new	['Eidolon helvum']	['CHIROPTERA']	1	Submitted and available	FALSE	FALSE	1	0	1
385	PREDICT_MAstV-131	Astroviridae	new	['Eidolon helvum']	['CHIROPTERA']	1	Submitted and available	FALSE	FALSE	1	0	1
386	PREDICT_MAstV-132	Astroviridae	new	['Rousettus aegyptiacus']	['CHIROPTERA']	1	Submitted and available	FALSE	FALSE	1	0	1
387	PREDICT_MAstV-133	Astroviridae	new	['Eidolon helvum']	['CHIROPTERA']	1	Submitted and available	FALSE	FALSE	3	0	3
388	PREDICT_MAstV-134	Astroviridae	new	['Eidolon helvum']	['CHIROPTERA']	1	Submitted and available	FALSE	FALSE	1	0	1
389	PREDICT_MAstV-135	Astroviridae	new	['Paguma larvata' 'Hylopetes sp.']	['CARNIVORA' 'RODENTIA']	2	Submitted and available	FALSE	FALSE	2	1	1
390	PREDICT_MAstV-136	Astroviridae	new	['Pteropus alecto' 'Acerodon celebensis']	['CHIROPTERA']	2	Submitted and available	FALSE	FALSE	8	0	8
391	PREDICT_MAstV-137	Astroviridae	new	['Macaca mulatta']	['PRIMATES']	1	Pending submission	TRUE	FALSE	0	0	0
394	PREDICT_MAstV-14	Astroviridae	new	['Rhinolophus affinis' 'Hipposideros larvatus']	['CHIROPTERA']	2	Submitted and available	FALSE	FALSE	2	0	2
396	PREDICT_MAstV-141	Astroviridae	new	['Hipposideros larvatus' 'Miniopterus magnater']	['CHIROPTERA']	2	Submitted and available	FALSE	FALSE	2	0	2
409	PREDICT_MAstV-153	Astroviridae	new	['Hipposideros larvatus']	['CHIROPTERA']	1	Submitted and available	FALSE	FALSE	1	0	1
416	PREDICT_MAstV-16	Astroviridae	new	['Rousettus sp.' 'Rousettus leschenaultii']	['CHIROPTERA']	2	Submitted and available	FALSE	FALSE	5	0	5
424	PREDICT_MAstV-167	Astroviridae	new	['Scotophilus kuhlii']	['CHIROPTERA']	1	Submitted and available	FALSE	FALSE	1	0	1
425	PREDICT_MAstV-168	Astroviridae	new	['Hipposideros larvatus' 'Miniopterus magnater']	['CHIROPTERA']	2	Submitted and available	FALSE	FALSE	5	0	5
427	PREDICT_MAstV-17	Astroviridae	new	['Rousettus leschenaultii']	['CHIROPTERA']	1	Submitted and available	FALSE	FALSE	2	0	2
428	PREDICT_MAstV-170	Astroviridae	new	['Hipposideros larvatus']	['CHIROPTERA']	1	Submitted and available	FALSE	FALSE	2	0	2
429	PREDICT_MAstV-171	Astroviridae	new	['Hipposideros larvatus']	['CHIROPTERA']	1	Submitted and available	FALSE	FALSE	1	0	1
430	PREDICT_MAstV-172	Astroviridae	new	['Hipposideros larvatus' 'Miniopterus magnater']	['CHIROPTERA']	2	Submitted and available	FALSE	FALSE	4	0	4
442	PREDICT_MAstV-183	Astroviridae	new	['Rattus norvegicus' 'Rattus exulans']	['RODENTIA']	2	Submitted and available	FALSE	FALSE	15	0	15
446	PREDICT_MAstV-187	Astroviridae	new	['Eidolon helvum']	['CHIROPTERA']	1	Submitted and available	FALSE	FALSE	6	0	6
447	PREDICT_MAstV-188	Astroviridae	new	['Eidolon helvum']	['CHIROPTERA']	1	Submitted and available	FALSE	FALSE	1	0	1
449	PREDICT_MAstV-19	Astroviridae	new	['Rattus losea']	['RODENTIA']	1	Submitted and available	FALSE	FALSE	1	0	1
451	PREDICT_MAstV-191	Astroviridae	new	['Mops condylurus']	['CHIROPTERA']	1	Submitted and available	FALSE	FALSE	2	0	2
452	PREDICT_MAstV-192	Astroviridae	new	['Hipposideros commersoni']	['CHIROPTERA']	1	Submitted and available	FALSE	FALSE	1	0	1
454	PREDICT_MAstV-194	Astroviridae	new	['Hipposideros commersoni']	['CHIROPTERA']	1	Submitted and available	FALSE	FALSE	1	0	1
455	PREDICT_MAstV-195	Astroviridae	new	['Hipposideros caffer']	['CHIROPTERA']	1	Submitted and available	FALSE	FALSE	1	0	1
457	PREDICT_MAstV-197	Astroviridae	new	['Hipposideros caffer']	['CHIROPTERA']	1	Submitted and available	FALSE	FALSE	1	0	1
458	PREDICT_MAstV-198	Astroviridae	new	['Hipposideros caffer']	['CHIROPTERA']	1	Submitted and available	FALSE	FALSE	1	0	1
459	PREDICT_MAstV-199	Astroviridae	new	['Hipposideros caffer']	['CHIROPTERA']	1	Submitted and available	FALSE	FALSE	1	0	1
460	PREDICT_MAstV-2	Astroviridae	new	['Pteropus giganteus']	['CHIROPTERA']	1	Submitted and available	FALSE	FALSE	1	0	1
461	PREDICT_MAstV-20	Astroviridae	new	['Hipposideros armiger' 'Scotophilus sp.']	['CHIROPTERA']	2	Submitted and available	FALSE	FALSE	4	0	4
462	PREDICT_MAstV-200	Astroviridae	new	['Hipposideros caffer']	['CHIROPTERA']	1	Submitted and available	FALSE	FALSE	1	0	1
469	PREDICT_MAstV-21	Astroviridae	new	['Macaca fascicularis']	['PRIMATES']	1	Submitted and available	FALSE	FALSE	2	0	2
471	PREDICT_MAstV-23	Astroviridae	new	['Taphozous melanopogon']	['CHIROPTERA']	1	Submitted and available	FALSE	FALSE	1	0	1
472	PREDICT_MAstV-24	Astroviridae	new	['Scotophilus sp.' 'Scotophilus kuhlii']	['CHIROPTERA']	2	Submitted and available	FALSE	FALSE	9	0	9
474	PREDICT_MAstV-26	Astroviridae	new	['Hipposideros pomona']	['CHIROPTERA']	1	Submitted and available	FALSE	FALSE	1	0	1
477	PREDICT_MAstV-29	Astroviridae	new	['Miniopterus inflatus']	['CHIROPTERA']	1	Submitted and available	FALSE	FALSE	1	0	1
478	PREDICT_MAstV-3	Astroviridae	new	['Pteropus giganteus']	['CHIROPTERA']	1	Submitted and available	FALSE	FALSE	10	0	10
479	PREDICT_MAstV-30	Astroviridae	new	['Miniopterus inflatus']	['CHIROPTERA']	1	Submitted and available	FALSE	FALSE	1	0	1
481	PREDICT_MAstV-32	Astroviridae	new	['Miniopterus inflatus']	['CHIROPTERA']	1	Submitted and available	FALSE	FALSE	1	0	1
483	PREDICT_MAstV-34	Astroviridae	new	['Miniopterus inflatus']	['CHIROPTERA']	1	Submitted and available	FALSE	FALSE	1	0	1
484	PREDICT_MAstV-35	Astroviridae	new	['Miniopterus inflatus']	['CHIROPTERA']	1	Submitted and available	FALSE	FALSE	1	0	1
485	PREDICT_MAstV-36	Astroviridae	new	['Miniopterus inflatus']	['CHIROPTERA']	1	Submitted and available	FALSE	FALSE	1	0	1
486	PREDICT_MAstV-37	Astroviridae	new	['Miniopterus inflatus']	['CHIROPTERA']	1	Submitted and available	FALSE	FALSE	1	0	1
487	PREDICT_MAstV-38	Astroviridae	new	['Miniopterus inflatus']	['CHIROPTERA']	1	Submitted and available	FALSE	FALSE	2	0	2
488	PREDICT_MAstV-39	Astroviridae	new	['Miniopterus inflatus']	['CHIROPTERA']	1	Submitted and available	FALSE	FALSE	2	0	2
489	PREDICT_MAstV-4	Astroviridae	new	['Pteropus giganteus' 'Pteropus alecto']	['CHIROPTERA']	2	Submitted and available	FALSE	FALSE	3	0	3
490	PREDICT_MAstV-40	Astroviridae	new	['Miniopterus inflatus']	['CHIROPTERA']	1	Submitted and available	FALSE	FALSE	1	0	1
498	PREDICT_MAstV-48	Astroviridae	new	['Hipposideros caffer']	['CHIROPTERA']	1	Submitted and available	FALSE	FALSE	2	0	2
500	PREDICT_MAstV-5	Astroviridae	new	['Pteropus giganteus']	['CHIROPTERA']	1	Submitted and available	FALSE	FALSE	1	0	1
507	PREDICT_MAstV-56	Astroviridae	new	['Macaca fascicularis']	['PRIMATES']	1	Submitted and available	FALSE	FALSE	1	0	1
508	PREDICT_MAstV-57	Astroviridae	new	['Macaca mulatta' 'Macaca fascicularis']	['PRIMATES']	2	Submitted and available	FALSE	TRUE	1	0	1
509	PREDICT_MAstV-58	Astroviridae	new	['Hipposideros armiger' 'Hipposideros larvatus' 'Rhizomys pruinosus']	['CHIROPTERA' 'RODENTIA']	3	Submitted and available	FALSE	FALSE	4	0	4
511	PREDICT_MAstV-6	Astroviridae	new	['Pteropus giganteus']	['CHIROPTERA']	1	Submitted and available	FALSE	FALSE	14	0	14
513	PREDICT_MAstV-61	Astroviridae	new	['Taphozous melanopogon' 'Hipposideros armiger']	['CHIROPTERA']	2	Submitted and available	FALSE	FALSE	4	0	4
514	PREDICT_MAstV-62	Astroviridae	new	['Taphozous melanopogon']	['CHIROPTERA']	1	Submitted and available	FALSE	FALSE	2	0	2
515	PREDICT_MAstV-63	Astroviridae	new	['Taphozous melanopogon']	['CHIROPTERA']	1	Submitted and available	FALSE	FALSE	1	0	1
516	PREDICT_MAstV-64	Astroviridae	new	['Taphozous melanopogon']	['CHIROPTERA']	1	Submitted and available	FALSE	FALSE	2	0	2
517	PREDICT_MAstV-65	Astroviridae	new	['Hipposideros lekaguli' 'Hipposideros larvatus' 'Rhizomys sinensis']	['CHIROPTERA' 'RODENTIA']	3	Submitted and available	FALSE	FALSE	4	0	4
519	PREDICT_MAstV-67	Astroviridae	new	['Hipposideros larvatus' 'Hipposideros armiger' 'Hipposideros lekaguli']	['CHIROPTERA']	3	Submitted and available	FALSE	FALSE	5	0	5
522	PREDICT_MAstV-7	Astroviridae	new	['Artibeus lituratus']	['CHIROPTERA']	1	Submitted and available	FALSE	FALSE	1	0	1
524	PREDICT_MAstV-71	Astroviridae	new	['Taphozous melanopogon' 'Miniopterus magnater']	['CHIROPTERA']	2	Submitted and available	FALSE	FALSE	2	0	2
530	PREDICT_MAstV-77	Astroviridae	new	['Taphozous melanopogon']	['CHIROPTERA']	1	Submitted and available	FALSE	FALSE	1	0	1
531	PREDICT_MAstV-78	Astroviridae	new	['Taphozous melanopogon']	['CHIROPTERA']	1	Submitted and available	FALSE	FALSE	2	0	2
533	PREDICT_MAstV-8	Astroviridae	new	['Sturnira lilium']	['CHIROPTERA']	1	Submitted and available	FALSE	FALSE	4	0	4
537	PREDICT_MAstV-83	Astroviridae	new	['Macaca nemestrina']	['PRIMATES']	1	Submitted and available	FALSE	FALSE	3	0	3
542	PREDICT_MAstV-88	Astroviridae	new	['Chaerephon pumilus']	['CHIROPTERA']	1	Submitted and available	FALSE	FALSE	1	0	1
543	PREDICT_MAstV-89	Astroviridae	new	['Chaerephon pumilus']	['CHIROPTERA']	1	Submitted and available	FALSE	FALSE	2	0	2
544	PREDICT_MAstV-9	Astroviridae	new	['Carollia perspicillata' 'Anoura caudifer']	['CHIROPTERA']	2	Submitted and available	FALSE	FALSE	4	0	4
545	PREDICT_MAstV-90	Astroviridae	new	['Miniopterus magnater' 'Miniopterus schreibersii']	['CHIROPTERA']	2	Submitted and available	FALSE	FALSE	3	0	3
546	PREDICT_MAstV-91	Astroviridae	new	['Miniopterus magnater' 'Miniopterus schreibersii']	['CHIROPTERA']	2	Submitted and available	FALSE	FALSE	2	0	2
547	PREDICT_MAstV-92	Astroviridae	new	['Miniopterus schreibersii']	['CHIROPTERA']	1	Submitted and available	FALSE	FALSE	3	0	3
548	PREDICT_MAstV-93	Astroviridae	new	['Miniopterus schreibersii']	['CHIROPTERA']	1	Submitted and available	FALSE	FALSE	1	0	1
549	PREDICT_MAstV-94	Astroviridae	new	['Rhinolophus affinis']	['CHIROPTERA']	1	Submitted and available	FALSE	FALSE	1	0	1
555	PREDICT_MNV-1	Caliciviridae	new	['Macaca mulatta']	['PRIMATES']	1	Pending submission	TRUE	FALSE	0	0	0
557	PREDICT_Orbi-2	Reoviridae	new	['Cephalophus callipygus' 'Philantomba monticola']	['CETARTIODACTYLA']	2	Pending submission	TRUE	FALSE	0	0	0
558	PREDICT_Orbi-3	Reoviridae	new	['Potamochoerus porcus']	['CETARTIODACTYLA']	1	Pending submission	TRUE	FALSE	0	0	0
560	PREDICT_Orbi-5	Reoviridae	new	['Philantomba monticola']	['CETARTIODACTYLA']	1	Pending submission	TRUE	FALSE	0	0	0
561	PREDICT_Orbi-6	Reoviridae	new	['Macaca mulatta']	['PRIMATES']	1	Pending submission	TRUE	FALSE	0	0	0
562	PREDICT_PMV-1	Paramyxoviridae	new	['Pteropus giganteus']	['CHIROPTERA']	1	Submitted and available	FALSE	FALSE	1	0	1
563	PREDICT_PMV-10	Paramyxoviridae	new	['Pteropus giganteus' 'Pteropus alecto' 'Pteropus lylei']	['CHIROPTERA']	3	Submitted and available	FALSE	FALSE	4	0	4
564	PREDICT_PMV-100	Paramyxoviridae	new	['Pteropus alecto']	['CHIROPTERA']	1	Submitted and available	FALSE	FALSE	1	0	1
566	PREDICT_PMV-102	Paramyxoviridae	new	['Pteropus alecto']	['CHIROPTERA']	1	Submitted and available	FALSE	FALSE	1	0	1
567	PREDICT_PMV-103	Paramyxoviridae	new	['Rhinolophus lepidus']	['CHIROPTERA']	1	Submitted and available	FALSE	FALSE	1	0	1
572	PREDICT_PMV-108	Paramyxoviridae	new	['Hipposideros diadema']	['CHIROPTERA']	1	Submitted and available	FALSE	FALSE	1	0	1
573	PREDICT_PMV-109	Paramyxoviridae	new	['Saccolaimus saccolaimus']	['CHIROPTERA']	1	Submitted and available	FALSE	FALSE	1	0	1
578	PREDICT_PMV-113	Paramyxoviridae	new	['Rousettus aegyptiacus']	['CHIROPTERA']	1	Submitted and available	FALSE	FALSE	1	0	1
579	PREDICT_PMV-114	Paramyxoviridae	new	['Rousettus aegyptiacus']	['CHIROPTERA']	1	Submitted and available	FALSE	FALSE	1	0	1
580	PREDICT_PMV-115	Paramyxoviridae	new	['Rousettus aegyptiacus']	['CHIROPTERA']	1	Submitted and available	FALSE	FALSE	1	0	1
581	PREDICT_PMV-116	Paramyxoviridae	new	['Rousettus aegyptiacus']	['CHIROPTERA']	1	Submitted and available	FALSE	FALSE	1	0	1
582	PREDICT_PMV-117	Paramyxoviridae	new	['Rhinolophus lepidus']	['CHIROPTERA']	1	Submitted and available	FALSE	FALSE	1	0	1
583	PREDICT_PMV-118	Paramyxoviridae	new	['Pipistrellus kuhlii' 'Rousettus aegyptiacus']	['CHIROPTERA']	2	Submitted and available	FALSE	FALSE	14	0	14
588	PREDICT_PMV-123	Paramyxoviridae	new	['Eonycteris spelaea']	['CHIROPTERA']	1	Pending submission	TRUE	FALSE	0	0	0
589	PREDICT_PMV-124	Paramyxoviridae	new	['Pteropus cf. alecto' 'Pteropus alecto']	['CHIROPTERA']	2	Submitted and available	FALSE	FALSE	4	0	4
590	PREDICT_PMV-125	Paramyxoviridae	new	['Pteropus giganteus']	['CHIROPTERA']	1	Submitted and available	FALSE	FALSE	1	0	1
593	PREDICT_PMV-128	Paramyxoviridae	new	['Pteropus lylei']	['CHIROPTERA']	1	Submitted and available	FALSE	FALSE	2	0	2
594	PREDICT_PMV-129	Paramyxoviridae	new	['Rhinolophus sinicus']	['CHIROPTERA']	1	Pending submission	TRUE	FALSE	0	0	0
595	PREDICT_PMV-13	Paramyxoviridae	new	['Myotis horsfieldii' 'Scotophilus sp.' 'Chiroptera'_x000D_ 'Scotophilus cf. kuhlii' 'Scotophilus kuhlii' 'Myotis muricola']	['CHIROPTERA' nan]	6	Submitted and available	FALSE	FALSE	114	0	114
597	PREDICT_PMV-131	Paramyxoviridae	new	['Praomys jacksoni']	['RODENTIA']	1	Submitted and available	FALSE	FALSE	1	0	1
598	PREDICT_PMV-132	Paramyxoviridae	new	['Rattus tanezumi']	['RODENTIA']	1	Submitted and available	FALSE	FALSE	2	0	2
600	PREDICT_PMV-134	Paramyxoviridae	new	['Rhinolophus sinicus']	['CHIROPTERA']	1	Pending submission	TRUE	FALSE	0	0	0
607	PREDICT_PMV-140	Paramyxoviridae	new	['Pteropus lylei']	['CHIROPTERA']	1	Submitted and available	FALSE	FALSE	1	0	1
608	PREDICT_PMV-141	Paramyxoviridae	new	['Rousettus aegyptiacus']	['CHIROPTERA']	1	Submitted and available	FALSE	FALSE	1	0	1
609	PREDICT_PMV-142	Paramyxoviridae	new	['Pteropus lylei']	['CHIROPTERA']	1	Submitted and available	FALSE	FALSE	1	0	1
610	PREDICT_PMV-143	Paramyxoviridae	new	['Arvicanthis niloticus']	['RODENTIA']	1	Submitted and available	FALSE	FALSE	1	0	1
612	PREDICT_PMV-145	Paramyxoviridae	new	['Suncus murinus']	['EULIPOTYPHLA']	1	Submitted and available	FALSE	FALSE	3	0	3
616	PREDICT_PMV-149	Paramyxoviridae	new	['Mus musculus']	['RODENTIA']	1	Submitted and available	FALSE	FALSE	3	0	3
617	PREDICT_PMV-15	Paramyxoviridae	new	['Mops condylurus' 'Chaerephon pumilus' 'Micropteropus pusillus']	['CHIROPTERA']	3	Submitted and available	FALSE	FALSE	33	23	10
618	PREDICT_PMV-150	Paramyxoviridae	new	['Mastomys natalensis']	['RODENTIA']	1	Submitted and available	FALSE	FALSE	2	0	2
625	PREDICT_PMV-157	Paramyxoviridae	new	['Miniopterus schreibersii']	['CHIROPTERA']	1	Pending submission	TRUE	FALSE	0	0	0
626	PREDICT_PMV-158	Paramyxoviridae	new	['Miniopterus schreibersii']	['CHIROPTERA']	1	Pending submission	TRUE	FALSE	0	0	0
627	PREDICT_PMV-159	Paramyxoviridae	new	['Mus cervicolor']	['RODENTIA']	1	Submitted and available	FALSE	FALSE	1	0	1
631	PREDICT_PMV-162	Paramyxoviridae	new	['Miniopterus schreibersii']	['CHIROPTERA']	1	Pending submission	TRUE	FALSE	0	0	0
636	PREDICT_PMV-167	Paramyxoviridae	new	['Rattus rattus']	['RODENTIA']	1	Submitted and available	FALSE	FALSE	1	0	1
642	PREDICT_PMV-172	Paramyxoviridae	new	['Rattus rattus']	['RODENTIA']	1	Submitted and available	FALSE	FALSE	1	0	1
643	PREDICT_PMV-173	Paramyxoviridae	new	['Mus musculus']	['RODENTIA']	1	Submitted and available	FALSE	FALSE	1	0	1
647	PREDICT_PMV-177	Paramyxoviridae	new	['Suncus murinus']	['EULIPOTYPHLA']	1	Submitted and available	FALSE	FALSE	1	1	0
648	PREDICT_PMV-178	Paramyxoviridae	new	['Rousettus aegyptiacus']	['CHIROPTERA']	1	Submitted and available	FALSE	FALSE	2	2	0
649	PREDICT_PMV-179	Paramyxoviridae	new	['Rousettus aegyptiacus']	['CHIROPTERA']	1	Submitted and available	FALSE	FALSE	1	1	0
657	PREDICT_PMV-19	Paramyxoviridae	new	['Miniopterus inflatus']	['CHIROPTERA']	1	Submitted and available	FALSE	FALSE	1	0	1
658	PREDICT_PMV-2	Paramyxoviridae	new	['Pteropus giganteus' 'Pteropus lylei']	['CHIROPTERA']	2	Submitted and available	FALSE	FALSE	5	0	5
659	PREDICT_PMV-20	Paramyxoviridae	new	['Rattus norvegicus' 'Rattus exulans' 'Rattus rattus' 'Rattus sp.'_x000D_ 'Mus musculus' 'Suncus murinus']	['RODENTIA' 'EULIPOTYPHLA']	6	Submitted and available	FALSE	FALSE	23	0	23
663	PREDICT_PMV-24	Paramyxoviridae	new	['Hipposideros ruber' 'Chaerephon pumilus']	['CHIROPTERA']	2	Submitted and available	FALSE	FALSE	6	0	6
664	PREDICT_PMV-25	Paramyxoviridae	new	['Pteropus alecto']	['CHIROPTERA']	1	Submitted and available	FALSE	FALSE	1	0	1
669	PREDICT_PMV-3	Paramyxoviridae	new	['Pteropus giganteus' 'Pteropus lylei']	['CHIROPTERA']	2	Submitted and available	FALSE	FALSE	3	0	3
670	PREDICT_PMV-30	Paramyxoviridae	new	['Rhinolophus pusillus']	['CHIROPTERA']	1	Submitted and available	FALSE	FALSE	1	0	1
673	PREDICT_PMV-33	Paramyxoviridae	new	['Phyllostomus hastatus']	['CHIROPTERA']	1	Submitted and available	FALSE	FALSE	1	0	1
674	PREDICT_PMV-34	Paramyxoviridae	new	['Artibeus phaeotis']	[nan]	1	Submitted and available	FALSE	FALSE	1	0	1
678	PREDICT_PMV-39	Paramyxoviridae	new	['Plecotus auritus']	['CHIROPTERA']	1	Submitted and available	FALSE	FALSE	2	0	2
679	PREDICT_PMV-4	Paramyxoviridae	new	['Pteropus giganteus']	['CHIROPTERA']	1	Submitted and available	FALSE	FALSE	2	0	2
680	PREDICT_PMV-40	Paramyxoviridae	new	['Vespertilio sinensis']	['CHIROPTERA']	1	Submitted and available	FALSE	FALSE	2	0	2
681	PREDICT_PMV-41	Paramyxoviridae	new	['Pipistrellus pipistrellus']	['CHIROPTERA']	1	Submitted and available	FALSE	FALSE	1	0	1
682	PREDICT_PMV-42	Paramyxoviridae	new	['Rhinolophus affinis']	['CHIROPTERA']	1	Submitted and available	FALSE	FALSE	1	0	1
684	PREDICT_PMV-44	Paramyxoviridae	new	['Rhinolophus sinicus']	['CHIROPTERA']	1	Submitted and available	FALSE	FALSE	2	0	2
685	PREDICT_PMV-45	Paramyxoviridae	new	['Artibeus lituratus']	['CHIROPTERA']	1	Submitted and available	FALSE	FALSE	1	0	1
686	PREDICT_PMV-46	Paramyxoviridae	new	['Vespertilio sinensis']	['CHIROPTERA']	1	Submitted and available	FALSE	FALSE	1	0	1
688	PREDICT_PMV-48	Paramyxoviridae	new	['Hipposideros larvatus' 'Hipposideros larvatus species complex']	['CHIROPTERA']	2	Submitted and available	FALSE	FALSE	5	0	5
689	PREDICT_PMV-49	Paramyxoviridae	new	['Taphozous melanopogon' 'Taphozous sp.']	['CHIROPTERA']	2	Submitted and available	FALSE	TRUE	1	0	1
690	PREDICT_PMV-5	Paramyxoviridae	new	['Pteropus giganteus' 'Pteropus lylei']	['CHIROPTERA']	2	Submitted and available	FALSE	FALSE	7	0	7
694	PREDICT_PMV-54	Paramyxoviridae	new	['Suncus murinus']	['EULIPOTYPHLA']	1	Submitted and available	FALSE	FALSE	7	0	7
695	PREDICT_PMV-55	Paramyxoviridae	new	['Rattus rattus']	['RODENTIA']	1	Submitted and available	FALSE	FALSE	1	0	1
696	PREDICT_PMV-56	Paramyxoviridae	new	['Eidolon helvum']	['CHIROPTERA']	1	Submitted and available	FALSE	FALSE	7	2	5
700	PREDICT_PMV-6	Paramyxoviridae	new	['Pteropus giganteus' 'Pteropus lylei']	['CHIROPTERA']	2	Submitted and available	FALSE	FALSE	5	0	5
701	PREDICT_PMV-60	Paramyxoviridae	new	['Hipposideros caffer']	['CHIROPTERA']	1	Submitted and available	FALSE	FALSE	1	0	1
702	PREDICT_PMV-61	Paramyxoviridae	new	['Eidolon helvum']	['CHIROPTERA']	1	Pending submission	TRUE	FALSE	0	0	0
704	PREDICT_PMV-63	Paramyxoviridae	new	['Chiroptera' 'Scotophilus kuhlii' 'Myotis sp.']	[nan 'CHIROPTERA']	3	Submitted and available	FALSE	FALSE	10	0	10
705	PREDICT_PMV-64	Paramyxoviridae	new	['Mastomys natalensis']	['RODENTIA']	1	Submitted and available	FALSE	FALSE	1	0	1
707	PREDICT_PMV-66	Paramyxoviridae	new	['Chiroptera' 'Scotophilus kuhlii']	['CHIROPTERA' nan]	2	Submitted and available	FALSE	TRUE	37	0	37
708	PREDICT_PMV-67	Paramyxoviridae	new	['Chiroptera' 'Scotophilus kuhlii']	[nan 'CHIROPTERA']	2	Submitted and available	FALSE	FALSE	21	0	21
710	PREDICT_PMV-69	Paramyxoviridae	new	['Praomys jacksoni']	['RODENTIA']	1	Submitted and available	FALSE	FALSE	1	0	1
711	PREDICT_PMV-7	Paramyxoviridae	new	['Pteropus giganteus']	['CHIROPTERA']	1	Submitted and available	FALSE	FALSE	1	0	1
715	PREDICT_PMV-73	Paramyxoviridae	new	['Hipposideros diadema']	['CHIROPTERA']	1	Submitted and available	FALSE	FALSE	1	0	1
722	PREDICT_PMV-8	Paramyxoviridae	new	['Pteropus giganteus']	['CHIROPTERA']	1	Submitted and available	FALSE	FALSE	1	0	1
726	PREDICT_PMV-83	Paramyxoviridae	new	['Suncus murinus']	['EULIPOTYPHLA']	1	Submitted and available	FALSE	FALSE	14	11	3
728	PREDICT_PMV-85	Paramyxoviridae	new	['Pteropus lylei']	['CHIROPTERA']	1	Submitted and available	FALSE	FALSE	1	0	1
729	PREDICT_PMV-86	Paramyxoviridae	new	['Rattus losea' 'Rattus exulans']	['RODENTIA']	2	Submitted and available	FALSE	FALSE	3	0	3
730	PREDICT_PMV-87	Paramyxoviridae	new	['Scotophilus sp.']	['CHIROPTERA']	1	Pending submission	TRUE	FALSE	0	0	0
731	PREDICT_PMV-88	Paramyxoviridae	new	['Rhinolophus affinis']	['CHIROPTERA']	1	Pending submission	TRUE	FALSE	0	0	0
732	PREDICT_PMV-89	Paramyxoviridae	new	['Rhinolophus sinicus']	['CHIROPTERA']	1	Pending submission	TRUE	FALSE	0	0	0
733	PREDICT_PMV-9	Paramyxoviridae	new	['Pteropus giganteus']	['CHIROPTERA']	1	Submitted and available	FALSE	FALSE	1	0	1
734	PREDICT_PMV-90	Paramyxoviridae	new	['Taphozous melanopogon']	['CHIROPTERA']	1	Pending submission	TRUE	FALSE	0	0	0
736	PREDICT_PMV-92	Paramyxoviridae	new	['Pteropus alecto']	['CHIROPTERA']	1	Submitted and available	FALSE	FALSE	1	0	1
738	PREDICT_PMV-94	Paramyxoviridae	new	['Pteropus alecto']	['CHIROPTERA']	1	Submitted and available	FALSE	FALSE	1	0	1
744	PREDICT_PapV-1	Papillomaviridae	new	['Macaca mulatta']	['PRIMATES']	1	Pending submission	TRUE	FALSE	0	0	0
745	PREDICT_PbV-1	Picobirnaviridae	new	['Macaca mulatta']	['PRIMATES']	1	Submitted and available	FALSE	FALSE	11	0	11
746	PREDICT_PbV-10	Picobirnaviridae	new	['Macaca mulatta']	['PRIMATES']	1	Submitted and available	FALSE	FALSE	3	0	3
747	PREDICT_PbV-100	Picobirnaviridae	new	['Macaca mulatta']	['PRIMATES']	1	Submitted and available	FALSE	FALSE	1	0	1
748	PREDICT_PbV-101	Picobirnaviridae	new	['Macaca mulatta']	['PRIMATES']	1	Submitted and available	FALSE	FALSE	8	0	8
749	PREDICT_PbV-102	Picobirnaviridae	new	['Macaca mulatta']	['PRIMATES']	1	Submitted and available	FALSE	FALSE	3	0	3
750	PREDICT_PbV-103	Picobirnaviridae	new	['Macaca mulatta']	['PRIMATES']	1	Submitted and available	FALSE	FALSE	1	0	1
751	PREDICT_PbV-104	Picobirnaviridae	new	['Macaca mulatta']	['PRIMATES']	1	Submitted and available	FALSE	FALSE	3	0	3
752	PREDICT_PbV-105	Picobirnaviridae	new	['Macaca mulatta']	['PRIMATES']	1	Submitted and available	FALSE	FALSE	1	0	1
753	PREDICT_PbV-106	Picobirnaviridae	new	['Macaca mulatta']	['PRIMATES']	1	Submitted and available	FALSE	FALSE	16	0	16
754	PREDICT_PbV-107	Picobirnaviridae	new	['Macaca mulatta']	['PRIMATES']	1	Submitted and available	FALSE	FALSE	4	0	4
755	PREDICT_PbV-108	Picobirnaviridae	new	['Macaca mulatta']	['PRIMATES']	1	Submitted and available	FALSE	FALSE	1	0	1
756	PREDICT_PbV-109	Picobirnaviridae	new	['Macaca mulatta']	['PRIMATES']	1	Submitted and available	FALSE	FALSE	13	0	13
757	PREDICT_PbV-11	Picobirnaviridae	new	['Macaca mulatta']	['PRIMATES']	1	Submitted and available	FALSE	FALSE	6	0	6
758	PREDICT_PbV-110	Picobirnaviridae	new	['Macaca mulatta']	['PRIMATES']	1	Submitted and available	FALSE	FALSE	2	0	2
759	PREDICT_PbV-111	Picobirnaviridae	new	['Macaca mulatta']	['PRIMATES']	1	Submitted and available	FALSE	FALSE	1	0	1
760	PREDICT_PbV-112	Picobirnaviridae	new	['Macaca mulatta']	['PRIMATES']	1	Submitted and available	FALSE	FALSE	3	0	3
761	PREDICT_PbV-113	Picobirnaviridae	new	['Macaca mulatta']	['PRIMATES']	1	Submitted and available	FALSE	FALSE	2	0	2
762	PREDICT_PbV-114	Picobirnaviridae	new	['Macaca mulatta']	['PRIMATES']	1	Submitted and available	FALSE	FALSE	6	0	6
763	PREDICT_PbV-115	Picobirnaviridae	new	['Macaca mulatta']	['PRIMATES']	1	Submitted and available	FALSE	FALSE	1	0	1
764	PREDICT_PbV-116	Picobirnaviridae	new	['Macaca mulatta']	['PRIMATES']	1	Submitted and available	FALSE	FALSE	2	0	2
765	PREDICT_PbV-117	Picobirnaviridae	new	['Macaca mulatta']	['PRIMATES']	1	Submitted and available	FALSE	FALSE	1	0	1
766	PREDICT_PbV-118	Picobirnaviridae	new	['Macaca mulatta']	['PRIMATES']	1	Submitted and available	FALSE	FALSE	4	0	4
767	PREDICT_PbV-119	Picobirnaviridae	new	['Macaca mulatta']	['PRIMATES']	1	Submitted and available	FALSE	FALSE	1	0	1
768	PREDICT_PbV-12	Picobirnaviridae	new	['Macaca mulatta']	['PRIMATES']	1	Submitted and available	FALSE	FALSE	17	0	17
769	PREDICT_PbV-120	Picobirnaviridae	new	['Macaca mulatta']	['PRIMATES']	1	Submitted and available	FALSE	FALSE	1	0	1
770	PREDICT_PbV-121	Picobirnaviridae	new	['Macaca mulatta']	['PRIMATES']	1	Submitted and available	FALSE	FALSE	1	0	1
771	PREDICT_PbV-13	Picobirnaviridae	new	['Macaca mulatta']	['PRIMATES']	1	Submitted and available	FALSE	FALSE	2	0	2
772	PREDICT_PbV-14	Picobirnaviridae	new	['Macaca mulatta']	['PRIMATES']	1	Submitted and available	FALSE	FALSE	7	0	7
773	PREDICT_PbV-15	Picobirnaviridae	new	['Macaca mulatta']	['PRIMATES']	1	Submitted and available	FALSE	FALSE	3	0	3
774	PREDICT_PbV-16	Picobirnaviridae	new	['Macaca mulatta']	['PRIMATES']	1	Submitted and available	FALSE	FALSE	2	0	2
775	PREDICT_PbV-17	Picobirnaviridae	new	['Macaca mulatta']	['PRIMATES']	1	Submitted and available	FALSE	FALSE	1	0	1
776	PREDICT_PbV-18	Picobirnaviridae	new	['Macaca mulatta']	['PRIMATES']	1	Submitted and available	FALSE	FALSE	2	0	2
777	PREDICT_PbV-19	Picobirnaviridae	new	['Macaca mulatta']	['PRIMATES']	1	Submitted and available	FALSE	FALSE	2	0	2
778	PREDICT_PbV-2	Picobirnaviridae	new	['Macaca mulatta']	['PRIMATES']	1	Submitted and available	FALSE	FALSE	6	0	6
779	PREDICT_PbV-20	Picobirnaviridae	new	['Macaca mulatta']	['PRIMATES']	1	Submitted and available	FALSE	FALSE	1	0	1
780	PREDICT_PbV-21	Picobirnaviridae	new	['Macaca mulatta']	['PRIMATES']	1	Submitted and available	FALSE	FALSE	1	0	1
781	PREDICT_PbV-22	Picobirnaviridae	new	['Macaca mulatta']	['PRIMATES']	1	Submitted and available	FALSE	FALSE	1	0	1
782	PREDICT_PbV-23	Picobirnaviridae	new	['Macaca mulatta']	['PRIMATES']	1	Submitted and available	FALSE	FALSE	4	0	4
783	PREDICT_PbV-24	Picobirnaviridae	new	['Macaca mulatta']	['PRIMATES']	1	Submitted and available	FALSE	FALSE	1	0	1
784	PREDICT_PbV-25	Picobirnaviridae	new	['Macaca mulatta']	['PRIMATES']	1	Submitted and available	FALSE	FALSE	1	0	1
785	PREDICT_PbV-26	Picobirnaviridae	new	['Macaca mulatta']	['PRIMATES']	1	Submitted and available	FALSE	FALSE	4	0	4
786	PREDICT_PbV-27	Picobirnaviridae	new	['Macaca mulatta']	['PRIMATES']	1	Submitted and available	FALSE	FALSE	1	0	1
787	PREDICT_PbV-28	Picobirnaviridae	new	['Macaca mulatta']	['PRIMATES']	1	Submitted and available	FALSE	FALSE	1	0	1
788	PREDICT_PbV-29	Picobirnaviridae	new	['Macaca mulatta']	['PRIMATES']	1	Submitted and available	FALSE	FALSE	2	0	2
789	PREDICT_PbV-3	Picobirnaviridae	new	['Macaca mulatta']	['PRIMATES']	1	Submitted and available	FALSE	FALSE	1	0	1
790	PREDICT_PbV-30	Picobirnaviridae	new	['Macaca mulatta']	['PRIMATES']	1	Submitted and available	FALSE	FALSE	1	0	1
791	PREDICT_PbV-31	Picobirnaviridae	new	['Macaca mulatta']	['PRIMATES']	1	Submitted and available	FALSE	FALSE	13	0	13
792	PREDICT_PbV-32	Picobirnaviridae	new	['Macaca mulatta']	['PRIMATES']	1	Submitted and available	FALSE	FALSE	3	0	3
793	PREDICT_PbV-33	Picobirnaviridae	new	['Macaca mulatta']	['PRIMATES']	1	Submitted and available	FALSE	FALSE	1	0	1
794	PREDICT_PbV-34	Picobirnaviridae	new	['Macaca mulatta']	['PRIMATES']	1	Submitted and available	FALSE	FALSE	1	0	1
795	PREDICT_PbV-35	Picobirnaviridae	new	['Macaca mulatta']	['PRIMATES']	1	Submitted and available	FALSE	FALSE	1	0	1
796	PREDICT_PbV-36	Picobirnaviridae	new	['Macaca mulatta']	['PRIMATES']	1	Submitted and available	FALSE	FALSE	1	0	1
797	PREDICT_PbV-37	Picobirnaviridae	new	['Macaca mulatta']	['PRIMATES']	1	Submitted and available	FALSE	FALSE	5	0	5
798	PREDICT_PbV-38	Picobirnaviridae	new	['Macaca mulatta']	['PRIMATES']	1	Submitted and available	FALSE	FALSE	16	0	16
799	PREDICT_PbV-39	Picobirnaviridae	new	['Macaca mulatta']	['PRIMATES']	1	Submitted and available	FALSE	FALSE	1	0	1
800	PREDICT_PbV-4	Picobirnaviridae	new	['Macaca mulatta']	['PRIMATES']	1	Submitted and available	FALSE	FALSE	14	0	14
801	PREDICT_PbV-40	Picobirnaviridae	new	['Macaca mulatta']	['PRIMATES']	1	Submitted and available	FALSE	FALSE	1	0	1
802	PREDICT_PbV-41	Picobirnaviridae	new	['Macaca mulatta']	['PRIMATES']	1	Submitted and available	FALSE	FALSE	4	0	4
803	PREDICT_PbV-42	Picobirnaviridae	new	['Macaca mulatta']	['PRIMATES']	1	Submitted and available	FALSE	FALSE	2	0	2
804	PREDICT_PbV-43	Picobirnaviridae	new	['Macaca mulatta']	['PRIMATES']	1	Submitted and available	FALSE	FALSE	4	0	4
805	PREDICT_PbV-44	Picobirnaviridae	new	['Macaca mulatta']	['PRIMATES']	1	Submitted and available	FALSE	FALSE	1	0	1
806	PREDICT_PbV-45	Picobirnaviridae	new	['Macaca mulatta']	['PRIMATES']	1	Submitted and available	FALSE	FALSE	5	0	5
807	PREDICT_PbV-46	Picobirnaviridae	new	['Macaca mulatta']	['PRIMATES']	1	Submitted and available	FALSE	FALSE	5	0	5
808	PREDICT_PbV-47	Picobirnaviridae	new	['Macaca mulatta']	['PRIMATES']	1	Submitted and available	FALSE	FALSE	2	0	2
809	PREDICT_PbV-48	Picobirnaviridae	new	['Macaca mulatta']	['PRIMATES']	1	Submitted and available	FALSE	FALSE	7	0	7
810	PREDICT_PbV-49	Picobirnaviridae	new	['Macaca mulatta']	['PRIMATES']	1	Submitted and available	FALSE	FALSE	1	0	1
811	PREDICT_PbV-5	Picobirnaviridae	new	['Macaca mulatta']	['PRIMATES']	1	Submitted and available	FALSE	FALSE	2	0	2
812	PREDICT_PbV-50	Picobirnaviridae	new	['Macaca mulatta']	['PRIMATES']	1	Submitted and available	FALSE	FALSE	3	0	3
813	PREDICT_PbV-51	Picobirnaviridae	new	['Macaca mulatta']	['PRIMATES']	1	Submitted and available	FALSE	FALSE	9	0	9
814	PREDICT_PbV-52	Picobirnaviridae	new	['Macaca mulatta']	['PRIMATES']	1	Submitted and available	FALSE	FALSE	4	0	4
815	PREDICT_PbV-53	Picobirnaviridae	new	['Macaca mulatta']	['PRIMATES']	1	Submitted and available	FALSE	FALSE	1	0	1
816	PREDICT_PbV-54	Picobirnaviridae	new	['Macaca mulatta']	['PRIMATES']	1	Submitted and available	FALSE	FALSE	1	0	1
817	PREDICT_PbV-55	Picobirnaviridae	new	['Macaca mulatta']	['PRIMATES']	1	Submitted and available	FALSE	FALSE	1	0	1
818	PREDICT_PbV-56	Picobirnaviridae	new	['Macaca mulatta']	['PRIMATES']	1	Pending submission	TRUE	FALSE	0	0	0
819	PREDICT_PbV-57	Picobirnaviridae	new	['Macaca mulatta']	['PRIMATES']	1	Submitted and available	FALSE	FALSE	18	0	18
820	PREDICT_PbV-58	Picobirnaviridae	new	['Macaca mulatta']	['PRIMATES']	1	Submitted and available	FALSE	FALSE	2	0	2
821	PREDICT_PbV-59	Picobirnaviridae	new	['Macaca mulatta']	['PRIMATES']	1	Submitted and available	FALSE	FALSE	2	0	2
822	PREDICT_PbV-6	Picobirnaviridae	new	['Macaca mulatta']	['PRIMATES']	1	Submitted and available	FALSE	FALSE	9	0	9
823	PREDICT_PbV-60	Picobirnaviridae	new	['Macaca mulatta']	['PRIMATES']	1	Submitted and available	FALSE	FALSE	3	0	3
824	PREDICT_PbV-61	Picobirnaviridae	new	['Macaca mulatta']	['PRIMATES']	1	Submitted and available	FALSE	FALSE	7	0	7
825	PREDICT_PbV-62	Picobirnaviridae	new	['Macaca mulatta']	['PRIMATES']	1	Submitted and available	FALSE	FALSE	1	0	1
826	PREDICT_PbV-63	Picobirnaviridae	new	['Macaca mulatta']	['PRIMATES']	1	Submitted and available	FALSE	FALSE	1	0	1
827	PREDICT_PbV-64	Picobirnaviridae	new	['Macaca mulatta']	['PRIMATES']	1	Submitted and available	FALSE	FALSE	1	0	1
828	PREDICT_PbV-65	Picobirnaviridae	new	['Macaca mulatta']	['PRIMATES']	1	Submitted and available	FALSE	FALSE	1	0	1
829	PREDICT_PbV-66	Picobirnaviridae	new	['Macaca mulatta']	['PRIMATES']	1	Submitted and available	FALSE	FALSE	1	0	1
830	PREDICT_PbV-67	Picobirnaviridae	new	['Macaca mulatta']	['PRIMATES']	1	Submitted and available	FALSE	FALSE	1	0	1
831	PREDICT_PbV-68	Picobirnaviridae	new	['Macaca mulatta']	['PRIMATES']	1	Submitted and available	FALSE	FALSE	2	0	2
832	PREDICT_PbV-69	Picobirnaviridae	new	['Macaca mulatta']	['PRIMATES']	1	Submitted and available	FALSE	FALSE	1	0	1
833	PREDICT_PbV-7	Picobirnaviridae	new	['Macaca mulatta']	['PRIMATES']	1	Submitted and available	FALSE	FALSE	1	0	1
834	PREDICT_PbV-70	Picobirnaviridae	new	['Macaca mulatta']	['PRIMATES']	1	Submitted and available	FALSE	FALSE	1	0	1
835	PREDICT_PbV-71	Picobirnaviridae	new	['Macaca mulatta']	['PRIMATES']	1	Submitted and available	FALSE	FALSE	1	0	1
836	PREDICT_PbV-72	Picobirnaviridae	new	['Macaca mulatta']	['PRIMATES']	1	Submitted and available	FALSE	FALSE	1	0	1
837	PREDICT_PbV-73	Picobirnaviridae	new	['Macaca mulatta']	['PRIMATES']	1	Submitted and available	FALSE	FALSE	1	0	1
838	PREDICT_PbV-74	Picobirnaviridae	new	['Macaca mulatta']	['PRIMATES']	1	Submitted and available	FALSE	FALSE	1	0	1
839	PREDICT_PbV-75	Picobirnaviridae	new	['Macaca mulatta']	['PRIMATES']	1	Submitted and available	FALSE	FALSE	2	0	2
840	PREDICT_PbV-76	Picobirnaviridae	new	['Macaca mulatta']	['PRIMATES']	1	Submitted and available	FALSE	FALSE	3	0	3
841	PREDICT_PbV-77	Picobirnaviridae	new	['Macaca mulatta']	['PRIMATES']	1	Submitted and available	FALSE	FALSE	7	0	7
842	PREDICT_PbV-78	Picobirnaviridae	new	['Macaca mulatta']	['PRIMATES']	1	Submitted and available	FALSE	FALSE	5	0	5
843	PREDICT_PbV-79	Picobirnaviridae	new	['Macaca mulatta']	['PRIMATES']	1	Submitted and available	FALSE	FALSE	1	0	1
844	PREDICT_PbV-8	Picobirnaviridae	new	['Macaca mulatta']	['PRIMATES']	1	Submitted and available	FALSE	FALSE	2	0	2
845	PREDICT_PbV-80	Picobirnaviridae	new	['Macaca mulatta']	['PRIMATES']	1	Submitted and available	FALSE	FALSE	45	0	45
846	PREDICT_PbV-81	Picobirnaviridae	new	['Macaca mulatta']	['PRIMATES']	1	Submitted and available	FALSE	FALSE	1	0	1
847	PREDICT_PbV-82	Picobirnaviridae	new	['Macaca mulatta']	['PRIMATES']	1	Submitted and available	FALSE	FALSE	1	0	1
848	PREDICT_PbV-83	Picobirnaviridae	new	['Macaca mulatta']	['PRIMATES']	1	Submitted and available	FALSE	FALSE	6	0	6
849	PREDICT_PbV-84	Picobirnaviridae	new	['Macaca mulatta']	['PRIMATES']	1	Submitted and available	FALSE	FALSE	1	0	1
850	PREDICT_PbV-85	Picobirnaviridae	new	['Macaca mulatta']	['PRIMATES']	1	Submitted and available	FALSE	FALSE	1	0	1
851	PREDICT_PbV-86	Picobirnaviridae	new	['Macaca mulatta']	['PRIMATES']	1	Submitted and available	FALSE	FALSE	4	0	4
852	PREDICT_PbV-87	Picobirnaviridae	new	['Macaca mulatta']	['PRIMATES']	1	Submitted and available	FALSE	FALSE	2	0	2
853	PREDICT_PbV-88	Picobirnaviridae	new	['Macaca mulatta']	['PRIMATES']	1	Submitted and available	FALSE	FALSE	3	0	3
854	PREDICT_PbV-89	Picobirnaviridae	new	['Macaca mulatta']	['PRIMATES']	1	Submitted and available	FALSE	FALSE	2	0	2
855	PREDICT_PbV-9	Picobirnaviridae	new	['Macaca mulatta']	['PRIMATES']	1	Submitted and available	FALSE	FALSE	1	0	1
856	PREDICT_PbV-90	Picobirnaviridae	new	['Macaca mulatta']	['PRIMATES']	1	Submitted and available	FALSE	FALSE	4	0	4
857	PREDICT_PbV-91	Picobirnaviridae	new	['Macaca mulatta']	['PRIMATES']	1	Submitted and available	FALSE	FALSE	1	0	1
858	PREDICT_PbV-92	Picobirnaviridae	new	['Macaca mulatta']	['PRIMATES']	1	Submitted and available	FALSE	FALSE	5	0	5
859	PREDICT_PbV-93	Picobirnaviridae	new	['Macaca mulatta']	['PRIMATES']	1	Submitted and available	FALSE	FALSE	1	0	1
860	PREDICT_PbV-94	Picobirnaviridae	new	['Macaca mulatta']	['PRIMATES']	1	Submitted and available	FALSE	FALSE	15	0	15
861	PREDICT_PbV-95	Picobirnaviridae	new	['Macaca mulatta']	['PRIMATES']	1	Submitted and available	FALSE	FALSE	3	0	3
862	PREDICT_PbV-96	Picobirnaviridae	new	['Macaca mulatta']	['PRIMATES']	1	Submitted and available	FALSE	FALSE	7	0	7
863	PREDICT_PbV-97	Picobirnaviridae	new	['Macaca mulatta']	['PRIMATES']	1	Submitted and available	FALSE	FALSE	1	0	1
864	PREDICT_PbV-98	Picobirnaviridae	new	['Macaca mulatta']	['PRIMATES']	1	Submitted and available	FALSE	FALSE	3	0	3
865	PREDICT_PbV-99	Picobirnaviridae	new	['Macaca mulatta']	['PRIMATES']	1	Submitted and available	FALSE	FALSE	1	0	1
867	PREDICT_Picorna-1	Picornaviridae	new	['Macaca mulatta']	['PRIMATES']	1	Pending submission	TRUE	FALSE	0	0	0
868	PREDICT_Picorna-2	Picornaviridae	new	['Macaca mulatta']	['PRIMATES']	1	Pending submission	TRUE	FALSE	0	0	0
869	PREDICT_Picorna-3	Picornaviridae	new	['Macaca mulatta']	['PRIMATES']	1	Pending submission	TRUE	FALSE	0	0	0
870	PREDICT_Picorna-4	Picornaviridae	new	['Macaca mulatta']	['PRIMATES']	1	Pending submission	TRUE	FALSE	0	0	0
871	PREDICT_PosaV-1	Picornaviridae	new	['Macaca mulatta']	['PRIMATES']	1	Pending submission	TRUE	FALSE	0	0	0
872	PREDICT_PosaV-2	Picornaviridae	new	['Macaca mulatta']	['PRIMATES']	1	Pending submission	TRUE	FALSE	0	0	0
873	PREDICT_PosaV-3	Picornaviridae	new	['Macaca mulatta']	['PRIMATES']	1	Pending submission	TRUE	FALSE	0	0	0
874	PREDICT_PosaV-4	Picornaviridae	new	['Macaca mulatta']	['PRIMATES']	1	Pending submission	TRUE	FALSE	0	0	0
876	PREDICT_PyV-1	Polyomaviridae	new	['Pteropus giganteus']	['CHIROPTERA']	1	Submitted and available	FALSE	FALSE	1	0	1
878	PREDICT_PyV-11	Polyomaviridae	new	['Hipposideros caffer']	['CHIROPTERA']	1	Pending submission	TRUE	FALSE	0	0	0
879	PREDICT_PyV-12	Polyomaviridae	new	['Hipposideros caffer']	['CHIROPTERA']	1	Pending submission	TRUE	FALSE	0	0	0
880	PREDICT_PyV-13	Polyomaviridae	new	['Hipposideros caffer']	['CHIROPTERA']	1	Pending submission	TRUE	FALSE	0	0	0
881	PREDICT_PyV-14	Polyomaviridae	new	['Hipposideros caffer' 'Rousettus aegyptiacus' 'Nycteris grandis'_x000D_ 'Hipposideros gigas']	['CHIROPTERA']	4	Submitted and available	FALSE	TRUE	48	0	48
882	PREDICT_PyV-15	Polyomaviridae	new	['Miniopterus inflatus']	['CHIROPTERA']	1	Submitted and available	FALSE	TRUE	4	0	4
883	PREDICT_PyV-16	Polyomaviridae	new	['Rousettus aegyptiacus' 'Rhinolophus landeri']	['CHIROPTERA']	2	Pending submission	TRUE	FALSE	0	0	0
887	PREDICT_PyV-2	Polyomaviridae	new	['Pteropus giganteus']	['CHIROPTERA']	1	Submitted and available	FALSE	FALSE	2	0	2
890	PREDICT_PyV-22	Polyomaviridae	new	['Miniopterus inflatus']	['CHIROPTERA']	1	Submitted and available	FALSE	FALSE	4	0	4
891	PREDICT_PyV-23	Polyomaviridae	new	['Miniopterus inflatus']	['CHIROPTERA']	1	Submitted and available	FALSE	FALSE	5	0	5
892	PREDICT_PyV-24	Polyomaviridae	new	['Hipposideros caffer' 'Rousettus aegyptiacus' 'Hipposideros gigas']	['CHIROPTERA']	3	Submitted and available	FALSE	FALSE	26	0	26
893	PREDICT_PyV-25	Polyomaviridae	new	['Hipposideros caffer' 'Hipposideros gigas' 'Coleura afra']	['CHIROPTERA']	3	Submitted and available	FALSE	FALSE	129	0	129
894	PREDICT_PyV-26	Polyomaviridae	new	['Epomops franqueti' 'Rousettus aegyptiacus']	['CHIROPTERA']	2	Pending submission	TRUE	FALSE	0	0	0
895	PREDICT_PyV-27	Polyomaviridae	new	['Rousettus aegyptiacus']	['CHIROPTERA']	1	Pending submission	TRUE	FALSE	0	0	0
897	PREDICT_PyV-29	Polyomaviridae	new	['Hipposideros caffer']	['CHIROPTERA']	1	Pending submission	TRUE	FALSE	0	0	0
898	PREDICT_PyV-3	Polyomaviridae	new	['Glossophaga soricina']	['CHIROPTERA']	1	Pending submission	TRUE	FALSE	0	0	0
899	PREDICT_PyV-30	Polyomaviridae	new	['Thryonomys swinderianus']	['RODENTIA']	1	Submitted and available	FALSE	FALSE	1	0	1
900	PREDICT_PyV-31	Polyomaviridae	new	['Macaca mulatta']	['PRIMATES']	1	Submitted and available	FALSE	FALSE	3	0	3
911	PREDICT_PyV-9	Polyomaviridae	new	['Rousettus aegyptiacus' 'Hipposideros caffer' 'Hipposideros gigas']	['CHIROPTERA']	3	Submitted and available	FALSE	TRUE	124	0	124
916	PREDICT_RbdV-13	Rhabdoviridae	new	['Cynopterus brachyotis']	['CHIROPTERA']	1	Submitted and available	FALSE	FALSE	1	0	1
917	PREDICT_RbdV-14	Rhabdoviridae	new	['Macaca mulatta']	['PRIMATES']	1	Submitted and available	FALSE	FALSE	1	0	1
918	PREDICT_RbdV-15	Rhabdoviridae	new	['Macaca mulatta' 'Macaca fascicularis' 'Hystrix brachyura']	['PRIMATES' 'RODENTIA']	3	Submitted and available	FALSE	FALSE	8	0	8
925	PREDICT_RbdV-21	Rhabdoviridae	new	['Chiroptera' 'Scotophilus kuhlii']	[nan 'CHIROPTERA']	2	Submitted and available	FALSE	FALSE	21	14	7
931	PREDICT_RbdV-27	Rhabdoviridae	new	['Chiroptera' 'Scotophilus kuhlii' 'Scotophilus cf. kuhlii']	[nan 'CHIROPTERA']	3	Submitted and available	FALSE	FALSE	24	20	4
932	PREDICT_RbdV-28	Rhabdoviridae	new	['Chiroptera' 'Scotophilus kuhlii']	['CHIROPTERA' nan]	2	Submitted and available	FALSE	FALSE	73	8	65
933	PREDICT_RbdV-29	Rhabdoviridae	new	['Pongo pygmaeus']	['PRIMATES']	1	Submitted and available	FALSE	FALSE	1	0	1
935	PREDICT_RbdV-30	Rhabdoviridae	new	['Cercopithecus mitis']	['PRIMATES']	1	Submitted and available	FALSE	FALSE	1	1	0
936	PREDICT_RbdV-31	Rhabdoviridae	new	['Scotophilus kuhlii']	['CHIROPTERA']	1	Submitted and available	FALSE	FALSE	2	2	0
937	PREDICT_RbdV-32	Rhabdoviridae	new	['Scotophilus kuhlii']	['CHIROPTERA']	1	Submitted and available	FALSE	FALSE	1	1	0
938	PREDICT_RbdV-33	Rhabdoviridae	new	['Scotophilus kuhlii']	['CHIROPTERA']	1	Submitted and available	FALSE	FALSE	1	1	0
939	PREDICT_RbdV-34	Rhabdoviridae	new	['Scotophilus kuhlii']	['CHIROPTERA']	1	Submitted and available	FALSE	FALSE	3	3	0
940	PREDICT_RbdV-35	Rhabdoviridae	new	['Scotophilus kuhlii']	['CHIROPTERA']	1	Submitted and available	FALSE	FALSE	1	1	0
942	PREDICT_RbdV-5	Rhabdoviridae	new	['Suncus murinus']	['EULIPOTYPHLA']	1	Submitted and available	FALSE	FALSE	2	0	2
943	PREDICT_RbdV-6	Rhabdoviridae	new	['Suncus murinus']	['EULIPOTYPHLA']	1	Submitted and available	FALSE	FALSE	1	0	1
944	PREDICT_RbdV-7	Rhabdoviridae	new	['Cynopterus brachyotis']	['CHIROPTERA']	1	Submitted and available	FALSE	FALSE	1	0	1
947	PREDICT_SdV-1	Reoviridae	new	['Scotophilus sp.']	['CHIROPTERA']	1	Pending submission	TRUE	FALSE	0	0	0
