# Supplementary material for: Predicting the potential for zoonotic transmission and host associations for novel viruses
Source: Commun Biol. 2022 Aug 19;5:844. doi: 10.1038/s42003-022-03797-9 (PMC9390964; doi:10.1038/s42003-022-03797-9)
Supplement: Supplementary file 5 — Supplementary Data 3 [file 42003_2022_3797_MOESM5_ESM.xlsx]

## Sheet: Sheet1
VirusGroup	GenbankAccessionNumber
Bombali Virus (BOMV)	MF319185; MT929365, MF319186, MT929353, MT929354, MT929355, MT929359
PREDICT_AaV-1	KT599741, KT599764, KT599772, KT599773
PREDICT_AaV-10	KT599820, KT599822
PREDICT_AaV-11	KT599823, KT599824, KT599825, KT599826, KT599827, KT599828
PREDICT_AaV-2	KT599774, KT599775
PREDICT_AaV-3	KT599776, KT599779, KT599782, KT599789, KT599793, KT599794, KT599802, KT599804
PREDICT_AaV-4	KT599808
PREDICT_AaV-5	KT599810
PREDICT_AaV-6	KT599811
PREDICT_AaV-7	KT599813, KT599814
PREDICT_AaV-8	KT599815, KT599816, KT599817
PREDICT_AaV-9	KT599819
PREDICT_AdV-1	KC692417
PREDICT_AdV-10	KC692426
PREDICT_AdV-11	KC692427
PREDICT_AdV-12	MT125118
PREDICT_AdV-13	MK325766, MK325775, MK325776, MK325777, MK325778, MK325780, MK325782
PREDICT_AdV-14	MK325769
PREDICT_AdV-15	MK325767; MK325768
PREDICT_AdV-16	MK325770; MK325771; MK325772; MK325773; MK325774
PREDICT_AdV-17	MK325886; MK325896
PREDICT_AdV-20	MK325793
PREDICT_AdV-23	MK325884
PREDICT_AdV-26	MK326030
PREDICT_AdV-28	MK325811, MK325836, MK325843
PREDICT_AdV-29	MK325828, MK325831, MK325832, MK325845
PREDICT_AdV-3	KC692419, MT125124
PREDICT_AdV-30	MK325837
PREDICT_AdV-31	MK326043; MK326044
PREDICT_AdV-32	MK326041
PREDICT_AdV-36	MK325784, MK325857, MK325859
PREDICT_AdV-37	MK325787, MK325881
PREDICT_AdV-38	MK325799, MK325800, MK325801; MK325802; MK325806, MK325804, MK325807, MK325844, MK325868, MK325870, MK325895, MK325897
PREDICT_AdV-4	KC692420
PREDICT_AdV-40	MK325810
PREDICT_AdV-41	MK325809, MK325872
PREDICT_AdV-48	MK325785, MK325786, MK325823, MK325878
PREDICT_AdV-49	MK325825, MK325826, MK325827, MK325876, MK325877, MK325890, MK325891
PREDICT_AdV-5	KC692421, MT125119; MT125122; MT125125
PREDICT_AdV-50	MK325824, MK325858, MK325892
PREDICT_AdV-53	MK325852
PREDICT_AdV-54	MK325851, MK325856
PREDICT_AdV-55	MK391619, MT125144; MT125169; MT125172; MT125182; MT125188, MT125164
PREDICT_AdV-58	MK325873, MK325874
PREDICT_AdV-59	MK325875
PREDICT_AdV-6	KC692422
PREDICT_AdV-63	MK325887
PREDICT_AdV-65	MK325820
PREDICT_AdV-66	MK391617; MK391621, MK391618, MK391622, MK391624
PREDICT_AdV-67	MK391623
PREDICT_AdV-69	MK391616, MT125161; MT125193; MT125194
PREDICT_AdV-7	KC692423, MT125120; MT125123
PREDICT_AdV-72	MT125174; MT125183; MT125187
PREDICT_AdV-74	MK325808, MK325916; MK325917; MK325918; MK325919; MK325920
PREDICT_AdV-78	MK325849
PREDICT_AdV-79	MK325901
PREDICT_AdV-8	KC692424, MT125121
PREDICT_AdV-80	MK325893
PREDICT_AdV-81	MK326032
PREDICT_AdV-87	MK326033; MK326036, MK326035
PREDICT_AdV-9	KC692425
PREDICT_AdV-90	MK391610, MK391611, MK391612; MK391613, MK391614, MK391615
PREDICT_AdV-91	MK325765
PREDICT_ArenaV-2	MK215210
PREDICT_BoV-1	KT599602
PREDICT_CoV-1	KC117186; KC117189; KC117205, KC117193, KC117196, KC117197; KC117206
PREDICT_CoV-10	KC117198, KX285799, KX285800, KX285801
PREDICT_CoV-100	MT065300, MT065303, MT065311, MT065317, MT065383; MT065439; MT065440; MT065441, MT065404, MT065406, MT065407, MT065410, MT065414, MT065420, MT065421; MT065555; MT065637, MT065502, MT065503, MT065508, MT065510, MT065526, MT065527, MT065528, MT065529, MT065556, MT065558, MT065559, MT065560; MT065563, MT065561; MT065562, MT065568, MT065569, MT065570, MT065584, MT065589, MT065594, MT065595, MT065596,…
PREDICT_CoV-103	MT064671, MT064673, MT064674, MT064751; MT064752, MT064756, MT064774, MT064775; MT064776; MT064777; MT064778; MT064780; MT064781; MT064783; MT064790; MT064791; MT064792; MT064793; MT064794; MT064796; MT064797, MT064779, MT064782, MT064784; MT064785; MT064786; MT064787, MT064788, MT064789, MT064795, MT064798, MT064799, MT083341, MT083346; MT083347; MT083348; MT083349; MT083350; MT083352, MT083351,…
PREDICT_CoV-106	MT064053, MT082153, MT125413, MT125414, MT125434
PREDICT_CoV-11	KC117185; KC117207, KC117187, KC117199, KC117200, KX285802
PREDICT_CoV-117	MT125376, MT125401, MT125406
PREDICT_CoV-13	KX285054; KX285058, KX285789, KX285791
PREDICT_CoV-14	KX285796
PREDICT_CoV-15	KX285059; KX285060, KX285062, KX285794, KX285795
PREDICT_CoV-16	KC692415, MT064667; MT064668, MT064710; MT064737; MT064738, MT064711; MT064712; MT064713, MT064714, MT064810, MT064811, MT064812; MT064813; MT064814; MT064815; MT064816, MT064852; MT064853; MT064855; MT064856; MT064857; MT064858; MT064859; MT064860; MT064861; MT064863; MT064865; MT064866; MT064867; MT064868; MT064870; MT064871; MT064872; MT064879; MT064936; MT064937; MT064940; MT064941; MT064943;…
PREDICT_CoV-17	KC692416, KX284941, KX284942, KX285605, KX285719, KX285720, KX286016; MT222008, KX286038, MT064842; MT064843; MT064844; MT064845; MT064846; MT064946; MT064957; MT064958; MT064962; MT064977; MT064981; MT064983; MT064986, MT064854; MT064881; MT064883; MT064886; MT064887; MT064888; MT064890; MT064895; MT064898, MT064864; MT064882, MT064880; MT064889; MT064955; MT064978; MT064979; MT064992, MT064884;…
PREDICT_CoV-21	KX284930, KX285227, KX285229, KX285231, KX285232; KX285239; KX285240; KX285350, KX285234, KX285235, KX285243, KX285244, KX285248, KX285249, KX285876, KX285878, KX285880, KX285881, KX285884, KX285886, KX285887, KX285892, KX285997, KX286001, KX286015, KX286248
PREDICT_CoV-22	KX284906, KX285759, KX285760, MT083462, MT083472, MT083473, MT083474, MT083475, MT083476, MT083477, nan
PREDICT_CoV-23	KX284916, KX284918; KX284922, KX284921, KX284923, KX284926, KX284934, KX285067, nan
PREDICT_CoV-24	KX285051, KX285725; KX285726, KX285727; KX285728, KX285729; KX285730, KX285731; KX285732; KX285733; KX285734; KX285735; KX285736; KX285737; KX285738, KX285755, KX285762, KX285783, KX285784, MT082526, MT082587, MT083249, MT083250; MT083251; MT083253, MT083252; MT083254; MT083256, MT083255, MT083333, MT083334; MT083339; MT083340, MT083335; MT083395, MT083397, MT083425; MT083426; MT083431, MT083561,…
PREDICT_CoV-25	KX285785, MT082358, nan
PREDICT_CoV-28	KX286252
PREDICT_CoV-30	KX284949; KX284950; KX285016, KX284953, KX284956, KX284984, KX284988, KX285036, KX285037, KX285072, KX285073, MT081985, MT082032, MT082072, MT082086
PREDICT_CoV-32	KX284981
PREDICT_CoV-35	KX284991; KX284992; KX285030; MT221707; MT221708; MT221715; MT221716, KX284997, KX285021, KX285022, KX285031; KX285035, KX285032, KX285034, KX285074, KX285541, KX285590, KX285602, KX285617, KX285645, KX285663; KX285751; MT082525; MT082702, KX285668, KX285671, KX285672; MT083699, KX285674, KX285678, KX285747, KX285750, KX285775, KX286018, KX286021; KX286242, KX286023; KX286071, KX286025; KX286043;…
PREDICT_CoV-37	KX285126, KX285128, KX285137, KX285138; KX285142; KX285145; KX285147, KX285140, KX285149, KX285151, KX285168, KX285169, KX285179
PREDICT_CoV-38	KX285183
PREDICT_CoV-39	KX285119, KX285120
PREDICT_CoV-4	KC117194, KX285061, KX285068, KX285224
PREDICT_CoV-43	KX285808; KX285810; KX285813; KX285816; KX285821; KX286324, KX285811; KX286325; KX286326, KX285814; KX285815
PREDICT_CoV-44	KX285826; MT063963; MT063966, KX286327, MT063961, MT063964, MT063965, MT063967, MT063968, MT063972, MT063975, MT063977, MT064009; MT064010; MT064011, MT064012, MT064019, MT064027, MT064030, MT064034
PREDICT_CoV-45	KX284944
PREDICT_CoV-49	KT599733, KT599734
PREDICT_CoV-5	KC117188, KC117191; KC117201; KC117202; KC117203, KC117204
PREDICT_CoV-52	KX284940, KX286260, MT064659, MT064660, MT064662, MT064663, MT083278, MT083283
PREDICT_CoV-53	KX286287; KX286288; KX286289; KX286291; KX286292, nan
PREDICT_CoV-54	MT063974, MT063981, MT063982, MT063983, MT063986; MT064001; MT064006, MT064000, MT064002, MT064004, MT064005, MT064007, MT064008, MT064048; MT064049, MT064226
PREDICT_CoV-55	KX285805; KX285817
PREDICT_CoV-56	KX286290, MT064640; MT064642, MT064641, MT064643, MT064644, MT064966, MT065188; MT065323, MW300869
PREDICT_CoV-57	KX285207, KX285208, KX285209, KX285219
PREDICT_CoV-59	KX285201, KX285202; KX285203, KX285204; KX285205, KX285206
PREDICT_CoV-6	KC117184
PREDICT_CoV-60	KX285194, KX285198, nan
PREDICT_CoV-61	KX285210; KX285211, KX285212, KX285213
PREDICT_CoV-62	KX285253, KX285866
PREDICT_CoV-65	KX285807; KX285809, MT063805; MT063806; MT063808, MT063809, MT063810, MT063858; MT063859; MT063890, MT063882, MT063888, MT063902, MT063908, MT063921, MT063923; MT063924, MT063932
PREDICT_CoV-66	KX285426, MT081984; MT081986
PREDICT_CoV-67	KX285038; KX285039, KX285042, MT083075, MT083076, MT083078; MT083096; MT083109, MT083079, MT083081, MT083082, MT083083, MT083084, MT083087; MT083090; MT083194, MT083088, MT083089, MT083093, MT083094, MT083095, MT083097, MT083098, MT083104, MT083108; MT083118, MT083110, MT083113, MT083115; MT083128, MT083116, MT083117, MT083119, MT083121, MT083122, MT083123, MT083129; MT083228, MT083130, MT083132;…
PREDICT_CoV-68	KX285040; KX285041; KX285043; KX285044; KX285046, MT083073, MT083074, MT083077; MT083085; MT083237, MT083080, MT083086, MT083091, MT083092; MT083102; MT083103; MT083112; MT083124; MT083234, MT083100, MT083101; MT083125; MT083214; MT083217; MT083218, MT083107, MT083111, MT083114, MT083120, MT083126, MT083127, MT083131, MT083220, MT083221, MT083223, MT083238, MT083239, MT083403, MT083493; MT083504;…
PREDICT_CoV-7	KC117208, KC117209, KC117213
PREDICT_CoV-73	MT064664, MT064665, MT083066, MT083067, MT083099, MT083105, MT083134, MT083135, MT083141, MT083144, MT083145, MT083148, MT083149, MT083150, MT083182; MT083184, MT083183, MT083185, MT083191; MT083216, MT083192, MT083245
PREDICT_CoV-78	MT064634, MT064635, MT064805, MT083276; MT083324; MT083325, MT083277, MT083279, MT083280, MT083281, MT083282, MT083285, MT083290, MT083326, MT083327, MT083329, MT083393, MT083441, MT221685, MT221687, MT221688, MT221689, MT221690, MT221691, MT221692, MT221693, MT221694, MT221695, MT221696
PREDICT_CoV-8	KC117210, KC117211, KC117212
PREDICT_CoV-83	MT083106; MT083162, MT083197
PREDICT_CoV-87	MT891180; MT891185, MT891181, MT891184
PREDICT_CoV-89	MT064672, MW300912, MW300913, MW300914, MW300917
PREDICT_CoV-9	KC117195
PREDICT_CoV-90	MT063757, MT064036; MT064037; MT064038; MT064039; MT064040, MT064652, MT064657, MT064670
PREDICT_CoV-92	MT063746; MT063747; MT063748; MT063749; MT063751; MT063759; MT063760; MT063762; MT063763; MT063764; MT063765; MT063767; MT063768; MT063769; MT063771; MT063772; MT063773; MT063774; MT063775; MT063776; MT063777; MT063779; MT063781; MT063782; MT063783; MT063784, MT063750, MT063752, MT063753, MT063758, MT063761, MT063766, MT063770, MT063778, MT063780, MT063785, MT064828
PREDICT_CoV-94	MT064015, MT082079
PREDICT_CoV-97	MT064017, MT064041; MT064221, MT125275, MT125276
PREDICT_EV-2	MK215169
PREDICT_EV-3	MK215172
PREDICT_EV-6	MK215115
PREDICT_EV-7	MK215116
PREDICT_EV-8	MK215181; MK215182; MK215183, MK215184; MK215185; MK215186; MK215187, MK215188; MK215189; MK215190; MK215191; MK215192; MK215193; MK215194; MK215195
PREDICT_Flavi-5	MT125098
PREDICT_Flavi-6	MT125020, MT125101
PREDICT_HV-1	KC692446
PREDICT_HV-10	KC692441
PREDICT_HV-11	KC692440
PREDICT_HV-12	KC692438
PREDICT_HV-13	KC692439
PREDICT_HV-2	KC692449
PREDICT_HV-3	KC692450
PREDICT_HV-4	KC692445
PREDICT_HV-5	KC692447, nan
PREDICT_HV-6	KC692448
PREDICT_HV-7	KC692443
PREDICT_HV-8	KC692444
PREDICT_HV-9	KC692442
PREDICT_MAstV-1	KC692435, KY053941
PREDICT_MAstV-108	KY054465
PREDICT_MAstV-111	KT599568, KT599569
PREDICT_MAstV-112	KT599570
PREDICT_MAstV-113	KT599571
PREDICT_MAstV-115	KY054012, KY054013, KY054014, KY054015
PREDICT_MAstV-116	KY054016
PREDICT_MAstV-117	KT599572
PREDICT_MAstV-118	KT599573
PREDICT_MAstV-12	KY053914; KY053915
PREDICT_MAstV-122	KT599562, KT599563, KT599565, KT599566, KT599567, nan
PREDICT_MAstV-123	KT599599, KT599600
PREDICT_MAstV-124	KT599598
PREDICT_MAstV-125	KT599582, KT599583, KT599584, KT599585, KT599586, KT599587, KT599588, KT599590, KT599591, nan
PREDICT_MAstV-126	KT599592, KT599594, KT599595
PREDICT_MAstV-127	KT599596
PREDICT_MAstV-128	KT599597
PREDICT_MAstV-129	KY054017
PREDICT_MAstV-13	KX858350, KX858351; KX858365; KX858378, KX858352, KX858353, KX858354, KX858355, KX858359; KX858360, KX858369, KX858373, KX858375, KX858379; KX858518, KX858380
PREDICT_MAstV-130	KY054018
PREDICT_MAstV-131	KY054019
PREDICT_MAstV-132	KY054020
PREDICT_MAstV-133	KY054021, KY054022, KY054023
PREDICT_MAstV-134	KY054024
PREDICT_MAstV-135	KX858381, MT157268
PREDICT_MAstV-136	KY054552; KY054554, KY054553, KY054555; KY054556; KY054562; KY054563; KY054564
PREDICT_MAstV-137	KT599561
PREDICT_MAstV-14	KX858370, KX858371
PREDICT_MAstV-141	KY054092; KY054093
PREDICT_MAstV-153	KY054119
PREDICT_MAstV-16	KX858356; KX858364, KX858357, KX858363, KX858368
PREDICT_MAstV-167	KX858497
PREDICT_MAstV-168	KY054142, KY054143, KY054144, KY054145, KY054146
PREDICT_MAstV-17	KX858358, KX858372
PREDICT_MAstV-170	KY054148; KY054149
PREDICT_MAstV-171	KY054150
PREDICT_MAstV-172	KY054151; KY054152, KY054153, KY054154
PREDICT_MAstV-183	KX858393, KX858395; KX858397; KX858398; KX858400; KX858401, KX858396, KX858405, KX858408, KX858409, KX858411, KX858412, KX858413; KX858414, KX858415
PREDICT_MAstV-187	KY054037; KY054039; KY054040; KY054041, KY054038, KY054435
PREDICT_MAstV-188	KY054042
PREDICT_MAstV-19	KX858383
PREDICT_MAstV-191	KY054043, KY054044
PREDICT_MAstV-192	KY054430
PREDICT_MAstV-194	KY054432
PREDICT_MAstV-195	KY054433
PREDICT_MAstV-197	KY054431
PREDICT_MAstV-198	KY054428
PREDICT_MAstV-199	KY054434
PREDICT_MAstV-2	KC692437
PREDICT_MAstV-20	KX858384; KX858388, KX858391, KY054156
PREDICT_MAstV-200	KY054045
PREDICT_MAstV-21	KX858466, KY054157
PREDICT_MAstV-23	KX858515
PREDICT_MAstV-24	KX858386, KX858493, KX858498; KX858509, KX858500, KX858501, KX858502, KX858505, KX858506
PREDICT_MAstV-26	KX858511
PREDICT_MAstV-29	KY054005
PREDICT_MAstV-3	KC692436, KY053931; KY053932; KY053933; KY053934; KY053935; KY053936; KY053937; KY053938; KY053939
PREDICT_MAstV-30	KY054004
PREDICT_MAstV-32	KY054002
PREDICT_MAstV-34	KY054000
PREDICT_MAstV-35	KY053999
PREDICT_MAstV-36	KY053998
PREDICT_MAstV-37	KY053997
PREDICT_MAstV-38	KY053995, KY053996
PREDICT_MAstV-39	KY053993; KY053994
PREDICT_MAstV-4	KC692431, KY053940, KY054561
PREDICT_MAstV-40	KY053992
PREDICT_MAstV-48	KY053979, KY053980
PREDICT_MAstV-5	KC692433
PREDICT_MAstV-56	KX858382
PREDICT_MAstV-57	KT599601, KY054159
PREDICT_MAstV-58	KY054160, KY054161; KY054162, KY054501
PREDICT_MAstV-6	KC692434, KY053917; KY053918; KY053919; KY053920; KY053921; KY053922; KY053923; KY053924; KY053925; KY053926; KY053927; KY053928; KY053929
PREDICT_MAstV-61	KY054167; KY054168, KY054169, KY054170
PREDICT_MAstV-62	KY054171, KY054502
PREDICT_MAstV-63	KY054172
PREDICT_MAstV-64	KY054173, KY054174
PREDICT_MAstV-65	KY054175, KY054176, KY054177, KY054503
PREDICT_MAstV-67	KY054180, KY054181, KY054182, KY054183, KY054184
PREDICT_MAstV-7	KY054440
PREDICT_MAstV-71	KY054192; KY054193
PREDICT_MAstV-77	KY054203
PREDICT_MAstV-78	KY054204, KY054504
PREDICT_MAstV-8	KY054441; KY054444, KY054442, KY054443
PREDICT_MAstV-83	KY054006, KY054007, KY054008
PREDICT_MAstV-88	KY054084
PREDICT_MAstV-89	KY054085, KY054086
PREDICT_MAstV-9	KY054436; KY054437; KY054439, KY054438
PREDICT_MAstV-90	KY054207, KY054208, KY054505
PREDICT_MAstV-91	KY054209, KY054506
PREDICT_MAstV-92	KY054507; KY054508, KY054509
PREDICT_MAstV-93	KY054510
PREDICT_MAstV-94	KY054511
PREDICT_Orbi-6	KT599728; KT599731
PREDICT_PMV-1	KC692403
PREDICT_PMV-10	KC692412, MT063258, MT063400; MT063401
PREDICT_PMV-100	MT063272
PREDICT_PMV-102	MT063276
PREDICT_PMV-103	MT063278
PREDICT_PMV-108	MT063739
PREDICT_PMV-109	MT063279
PREDICT_PMV-113	MT063310
PREDICT_PMV-114	MT063300
PREDICT_PMV-115	MT063301
PREDICT_PMV-116	MT063302
PREDICT_PMV-117	MT063287
PREDICT_PMV-118	MT063303; MT063316, MT063304; MT063309; MT063312; MT063313, MT063305; MT063306; MT063314, MT063307, MT063308, MT063311, MT063491, MT063542
PREDICT_PMV-124	MT063405; MT063407, MT063406, MT063409
PREDICT_PMV-125	MT063397
PREDICT_PMV-128	MT063393, MT063394
PREDICT_PMV-13	KP963784, KP963785, KP963786, KP963787, KP963788, KP963789, KP963790, KP963791, KP963792, KP963793; KP963794, KP963909, KP963910, KP963911, KP963912, KP963913, KP963914, MT063229, MT063235, MT063236; MT063593, MT063238; MT063339; MT063344; MT063347; MT063474; MT063568; MT063569, MT063241, MT063247, MT063326; MT063478, MT063327, MT063328, MT063329, MT063330; MT063334; MT063346, MT063331, MT063332,…
PREDICT_PMV-131	MT063363
PREDICT_PMV-132	MT063385, MT063386
PREDICT_PMV-140	MT063457
PREDICT_PMV-141	MT063420
PREDICT_PMV-142	MT063456
PREDICT_PMV-143	MT063425
PREDICT_PMV-145	MT063429, MT063430, MT063431
PREDICT_PMV-149	MT063433, MT063632, MT063633
PREDICT_PMV-15	KP963803, KP963859, KP963860, KP963861, KP963862, KP963863, MT063427, MT063428, MT063432, MT063613, MT125195, MT125196, MT125197, MT125198, MT125199, MT125200, MT125201, MT125202, MT125203, MT125204, MT125205, MT125208, MT125209, MT125210, MT125211, MT125212, MT125213, MT125214, MT125215, MT125216, MT125217, MT125227, MT125230
PREDICT_PMV-150	MT063421, MT063614
PREDICT_PMV-159	MT063619
PREDICT_PMV-167	MT063655
PREDICT_PMV-172	MT063654
PREDICT_PMV-173	MT063653
PREDICT_PMV-177	MT157283
PREDICT_PMV-178	MT125206, MT125207
PREDICT_PMV-179	MT125222
PREDICT_PMV-19	KP963828
PREDICT_PMV-2	KC692404, MT063210, MT063211, MT063212, MT063213
PREDICT_PMV-20	KP963795; KP963798, KP963796, KP963797, KP963799, MT063252, MT063253, MT063280, MT063281, MT063282, MT063283, MT063284, MT063365, MT063434, MT063435, MT063445; MT063446; MT063448; MT063636; MT063637; MT063638, MT063447; MT063635
PREDICT_PMV-24	KP963829; KP963830, MT063675, MT063676, MT063677, MT063678
PREDICT_PMV-25	KP963833
PREDICT_PMV-3	KC692405, MT063270, MT063454
PREDICT_PMV-30	KP963806
PREDICT_PMV-33	KP963782
PREDICT_PMV-34	KP963849
PREDICT_PMV-39	KP963809, KP963810
PREDICT_PMV-4	KC692406, MT063404
PREDICT_PMV-40	KP963811, KP963812
PREDICT_PMV-41	KP963813
PREDICT_PMV-42	KP963814
PREDICT_PMV-44	KP963816, KP963817
PREDICT_PMV-45	KP963850
PREDICT_PMV-46	KP963818
PREDICT_PMV-48	KP963885, MT063381, MT063387, MT063388, MT063389
PREDICT_PMV-49	KP963821, nan
PREDICT_PMV-5	KC692407, MT063269, MT063396; MT063403; MT063455, MT063399, MT063459
PREDICT_PMV-54	KP963851, KP963852; KP963854, KP963853, KP963855, KP963856, KP963857
PREDICT_PMV-55	KP963858
PREDICT_PMV-56	KP963866, KP963867, KP963868, KP963869, MT063317, MT125228, MT125229
PREDICT_PMV-6	KC692408, MT063395, MT063398, MT063402, MT063458
PREDICT_PMV-60	KP963872
PREDICT_PMV-63	KP963916, KP963917, KP963918, MT063240, MT063480, MT063481, MT063501, MT063537, MT063584, MT063668
PREDICT_PMV-64	KP963873
PREDICT_PMV-66	KP963919, KP963920, KP963921, KP963922; MT063234; MT063551; MT063578, KP963923, MT063233; MT063348; MT063592, MT063237, MT063336, MT063338, MT063341, MT063345, MT063350, MT063476, MT063509, MT063517, MT063518, MT063533, MT063557, MT063558, MT063559, MT063564, MT063571, MT063572, MT063573, MT063574, MT063575, MT063582, MT063583, MT063586, MT063594, MT063611, MT063620
PREDICT_PMV-67	KP963924, KP963925, MT063230, MT063231, MT063232, MT063239, MT063242, MT063243, MT063244, MT063245, MT063246, MT063349, MT063514, MT063515, MT063516, MT063527, MT063538, MT063539, MT063554, MT063570, MT063663
PREDICT_PMV-69	KP963905
PREDICT_PMV-7	KC692409
PREDICT_PMV-73	KP963843
PREDICT_PMV-8	KC692410
PREDICT_PMV-83	MT063228, MT063288, MT063289, MT157273, MT157274; MT157275; MT157276; MT157277; MT157278; MT157280; MT157281; MT157282; MT157284, MT157279
PREDICT_PMV-85	MT063248
PREDICT_PMV-86	MT063222, MT063223, MT063618
PREDICT_PMV-9	KC692411
PREDICT_PMV-92	MT063720
PREDICT_PMV-94	MT063257
PREDICT_PapV-1	KT599622, KT599623, KT599626, KT599627, KT599629, KT599635, KT599637
PREDICT_PbV-1	KT334810, KT334811, KT334812; KT334813, KT334814; KT334820, KT334815, KT334816, KT334817, KT334818, KT334819
PREDICT_PbV-10	KT334857; KT334858; KT334859
PREDICT_PbV-100	KT335184
PREDICT_PbV-101	KT335185, KT335186; KT335187; KT335188; KT335190; KT335191; KT335192, KT335189
PREDICT_PbV-102	KT335193; KT335194, KT335195
PREDICT_PbV-103	KT335196
PREDICT_PbV-104	KT335197, KT335198, KT335199
PREDICT_PbV-105	KT335200
PREDICT_PbV-106	KT335201; KT335203; KT335204; KT335205; KT335206; KT335207; KT335209; KT335214, KT335202, KT335208, KT335210, KT335211, KT335212, KT335213, KT335215, KT335216
PREDICT_PbV-107	KT335217, KT335218, KT335219, KT335220
PREDICT_PbV-108	KT335221
PREDICT_PbV-109	KT335222; KT335223; KT335227; KT335229; KT335231; KT335232; KT335233; KT335234, KT335224, KT335225; KT335226; KT335228, KT335230
PREDICT_PbV-11	KT334860, KT334861, KT334862; KT334863; KT334864; KT334865
PREDICT_PbV-110	KT335235, KT335236
PREDICT_PbV-111	KT335237
PREDICT_PbV-112	KT335238, KT335239, KT335240
PREDICT_PbV-113	KT335241, KT335242
PREDICT_PbV-114	KT335243, KT335244, KT335245, KT335246, KT335247, KT335248
PREDICT_PbV-115	KT335249
PREDICT_PbV-116	KT335250, KT335251
PREDICT_PbV-117	KT335252
PREDICT_PbV-118	KT335253, KT335254; KT335255; KT335256
PREDICT_PbV-119	KT335257
PREDICT_PbV-12	KT334866; KT334868; KT334869; KT334870; KT334874; KT334877; KT334882, KT334867; KT334871, KT334872, KT334873, KT334875, KT334876; KT334878, KT334879; KT334881, KT334880
PREDICT_PbV-120	KT335258
PREDICT_PbV-121	KT335259
PREDICT_PbV-13	KT334883, KT334884
PREDICT_PbV-14	KT334885, KT334886, KT334887, KT334888, KT334889, KT334890; KT334891
PREDICT_PbV-15	KT334892, KT334893; KT334894
PREDICT_PbV-16	KT334895, KT334896
PREDICT_PbV-17	KT334897
PREDICT_PbV-18	KT334898; KT334899
PREDICT_PbV-19	KT334900; KT334901
PREDICT_PbV-2	KT334821, KT334822; KT334825, KT334823, KT334824, KT334826
PREDICT_PbV-20	KT334902
PREDICT_PbV-21	KT334903
PREDICT_PbV-22	KT334904
PREDICT_PbV-23	KT334905, KT334906, KT334907, KT334908
PREDICT_PbV-24	KT334909
PREDICT_PbV-25	KT334910
PREDICT_PbV-26	KT334911; KT334913; KT334914, KT334912
PREDICT_PbV-27	KT334915
PREDICT_PbV-28	KT334916
PREDICT_PbV-29	KT334917; KT334918
PREDICT_PbV-3	KT334827
PREDICT_PbV-30	KT334919
PREDICT_PbV-31	KT334920; KT334924; KT334927; KT334928, KT334921, KT334922; KT334926; KT334932, KT334923, KT334925, KT334929, KT334930, KT334931
PREDICT_PbV-32	KT334933, KT334934; KT334935
PREDICT_PbV-33	KT334936
PREDICT_PbV-34	KT334937
PREDICT_PbV-35	KT334938
PREDICT_PbV-36	KT334939
PREDICT_PbV-37	KT334940; KT334944, KT334941, KT334942, KT334943
PREDICT_PbV-38	KT334945; KT334946; KT334949, KT334947; KT334948; KT334951; KT334952, KT334950, KT334953, KT334954; KT334955; KT334956; KT334957; KT334959, KT334958, KT334960
PREDICT_PbV-39	KT334961
PREDICT_PbV-4	KT334828; KT334829; KT334830; KT334831; KT334832; KT334834, KT334833; KT334836; KT334837; KT334838; KT334839, KT334835, KT334840, KT334841
PREDICT_PbV-40	KT334962
PREDICT_PbV-41	KT334963, KT334964, KT334965, KT334966
PREDICT_PbV-42	KT334967, KT334968
PREDICT_PbV-43	KT334969, KT334970, KT334971, KT334972
PREDICT_PbV-44	KT334973
PREDICT_PbV-45	KT334974, KT334975, KT334976, KT334977, KT334978
PREDICT_PbV-46	KT334979; KT334983, KT334980, KT334981; KT334982
PREDICT_PbV-47	KT334984, KT334985
PREDICT_PbV-48	KT334986; KT334987; KT334988; KT334989; KT334991, KT334990, KT334992
PREDICT_PbV-49	KT334993
PREDICT_PbV-5	KT334842; KT334843
PREDICT_PbV-50	KT334994; KT334995, KT334996
PREDICT_PbV-51	KT334997; KT334998; KT334999; KT335000; KT335001; KT335002; KT335003; KT335004, KT335005
PREDICT_PbV-52	KT335006; KT335009, KT335007; KT335008
PREDICT_PbV-53	KT335010
PREDICT_PbV-54	KT335011
PREDICT_PbV-55	KT335012
PREDICT_PbV-57	KT335013; KT335015; KT335016; KT335017; KT335018; KT335020; KT335021; KT335022; KT335023; KT335024; KT335025; KT335027, KT335014; KT335019; KT335026; KT335028; KT335029, KT335030
PREDICT_PbV-58	KT335031; KT335032
PREDICT_PbV-59	KT335033; KT335034
PREDICT_PbV-6	KT334844; KT334845; KT334847; KT334848; KT334849; KT334850; KT334851; KT334852, KT334846
PREDICT_PbV-60	KT335035, KT335036, KT335037
PREDICT_PbV-61	KT335038; KT335040; KT335041, KT335039, KT335042, KT335043, KT335044
PREDICT_PbV-62	KT335045
PREDICT_PbV-63	KT335046
PREDICT_PbV-64	KT335047
PREDICT_PbV-65	KT335048
PREDICT_PbV-66	KT335049
PREDICT_PbV-67	KT335050
PREDICT_PbV-68	KT335051, KT335052
PREDICT_PbV-69	KT335053
PREDICT_PbV-7	KT334853
PREDICT_PbV-70	KT335054
PREDICT_PbV-71	KT335055
PREDICT_PbV-72	KT335056
PREDICT_PbV-73	KT335057
PREDICT_PbV-74	KT335058
PREDICT_PbV-75	KT335059; KT335060
PREDICT_PbV-76	KT335061; KT335063, KT335062
PREDICT_PbV-77	KT335064, KT335065, KT335066; KT335068; KT335069; KT335070, KT335067
PREDICT_PbV-78	KT335071; KT335072; KT335073; KT335074, KT335075
PREDICT_PbV-79	KT335076
PREDICT_PbV-8	KT334854, KT334855
PREDICT_PbV-80	KT335077; KT335083; KT335086; KT335090; KT335093; KT335095; KT335099; KT335107; KT335108; KT335110; KT335113; KT335114; KT335115; KT335117; KT335119, KT335078; KT335094, KT335079; KT335081; KT335084; KT335087; KT335088; KT335089; KT335091; KT335092; KT335101; KT335102; KT335104; KT335105; KT335109; KT335120; KT335121, KT335080, KT335082; KT335085, KT335096, KT335097, KT335098, KT335100, KT335103,…
PREDICT_PbV-81	KT335122
PREDICT_PbV-82	KT335123
PREDICT_PbV-83	KT335124; KT335125, KT335126; KT335128, KT335127; KT335129
PREDICT_PbV-84	KT335130
PREDICT_PbV-85	KT335131
PREDICT_PbV-86	KT335132; KT335133; KT335134, KT335135
PREDICT_PbV-87	KT335136; KT335137
PREDICT_PbV-88	KT335138; KT335140, KT335139
PREDICT_PbV-89	KT335141; KT335142
PREDICT_PbV-9	KT334856
PREDICT_PbV-90	KT335143, KT335144, KT335145; KT335146
PREDICT_PbV-91	KT335147
PREDICT_PbV-92	KT335148, KT335149, KT335150, KT335151, KT335152
PREDICT_PbV-93	KT335153
PREDICT_PbV-94	KT335154; KT335155; KT335156; KT335157; KT335159; KT335162; KT335164; KT335166; KT335167; KT335168, KT335158, KT335160, KT335161; KT335163, KT335165
PREDICT_PbV-95	KT335169; KT335171, KT335170
PREDICT_PbV-96	KT335172; KT335173, KT335174, KT335175; KT335176, KT335177, KT335178
PREDICT_PbV-97	KT335179
PREDICT_PbV-98	KT335180, KT335181, KT335182
PREDICT_PbV-99	KT335183
PREDICT_Picorna-1	KT599831, KT599833
PREDICT_Picorna-2	KT599836
PREDICT_Picorna-3	KT599838; KT599841; KT599842, nan
PREDICT_Picorna-4	KT599845, KT599846, KT599847, KT599848, KT599849, KT599851, KT599852, KT599853, KT599854, KT599855, KT599856, KT599857, KT599858, KT599859
PREDICT_PyV-1	KC692400
PREDICT_PyV-14	MK463165; MK463166; MK463167; MK463168; MK463169; MK463202; MK463203; MK463204; MK463205; MK463206, MK463180; MK463181; MK463182; MK463183; MK463184; MK463217; MK463219; MK463220; MK463221; MK463222; MK463237; MK463238; MK463239; MK463240; MK463241; MK463242; MK463243; MK463244; MK463245; MK463274, MK463197; MK463198; MK463199; MK463200; MK463381; MK463382; MK463396; MK463397, MK463246; MK463247;…
PREDICT_PyV-15	MK463387; MK463388; MK463389; MK463390, nan
PREDICT_PyV-2	KC692401; KC692402
PREDICT_PyV-22	MK463383; MK463384; MK463385; MK463386
PREDICT_PyV-23	MK463391; MK463392; MK463393; MK463394; MK463395
PREDICT_PyV-24	MK463160; MK463161; MK463201; MK463403; MK463433; MK463434, MK463194; MK463195; MK463218; MK463228; MK463229; MK463356; MK463357; MK463358; MK463359; MK463360, MK463266; MK463267; MK463268; MK463269; MK463270; MK463296; MK463297; MK463298; MK463299; MK463300
PREDICT_PyV-25	MK463162; MK463163; MK463369; MK463371, MK463164; MK463170; MK463171; MK463172; MK463173; MK463174; MK463175; MK463176; MK463177; MK463178; MK463179; MK463185; MK463186; MK463187; MK463188; MK463196; MK463207; MK463208; MK463209; MK463210; MK463211; MK463212; MK463213; MK463214; MK463215; MK463216; MK463223; MK463224; MK463225; MK463226; MK463227; MK463261; MK463262; MK463263; MK463264; MK463265;…
PREDICT_PyV-30	MK489411
PREDICT_PyV-31	KC692401; KT599740, KT599738
PREDICT_PyV-9	MK463134; MK463135; MK463136; MK463137; MK463138; MK463149; MK463150; MK463151; MK463152; MK463153, MK463139; MK463140; MK463141; MK463142; MK463143; MK463154; MK463155; MK463156; MK463157; MK463158, MK463144; MK463145; MK463146; MK463147; MK463148; MK463159; MK463189; MK463190; MK463191; MK463192; MK463193, MK463230; MK463231; MK463353; MK463354; MK463355; MK463361; MK463362; MK463363; MK463364;…
PREDICT_RbdV-13	MG956847
PREDICT_RbdV-14	KT599641
PREDICT_RbdV-15	KT599640, MG956837, MG956838, MG956854, MG956855; MG956857, MG956856, MG956858
PREDICT_RbdV-21	MG956865; MG956866, MG956867; MG956868, MG956869; MT318179, MG956870; MG956871, MT083786, MT083787, MT083788, MT083791, MT083792, MT083793, MT318178, MT318180, MT318181; MT318182, MT318183, MT318184, MT318185
PREDICT_RbdV-27	MG956881, MG956882, MG956883; MG956884, MT083795, MT083796, MT083797, MT083798, MT083799, MT318186, MT318187, MT318188, MT318189, MT318191, MT318192, MT318193, MT318194, MT318195, MT318196, MT318197, MT318198, MT318199, MT318200, MT318201
PREDICT_RbdV-28	MG956885, MG956886, MG956887; MG956888; MG956901; MG956904; MG956919; MG956931, MG956889, MG956890, MG956891; MG956907; MG956908; MG956911; MG956915; MG956916; MG956930; MG956933; MG956937; MG956938; MG956941; MG956945, MG956892, MG956893, MG956894, MG956895; MG956897; MG956903; MG956913; MG956928; MG956929; MG956942, MG956896, MG956898, MG956899, MG956900, MG956902, MG956905, MG956906, MG956909,…
PREDICT_RbdV-29	MG956853
PREDICT_RbdV-30	MT318207
PREDICT_RbdV-31	MT083782, MT083785
PREDICT_RbdV-32	MT083781
PREDICT_RbdV-33	MT083783
PREDICT_RbdV-34	MT083789, MT318205, MT318206
PREDICT_RbdV-35	MT083794
PREDICT_RbdV-5	MG956834; MG956836
PREDICT_RbdV-6	MG956835
PREDICT_RbdV-7	MG956832
