# Supplementary material for: Predicting the potential for zoonotic transmission and host associations for novel viruses
Source: Commun Biol. 2022 Aug 19;5:844. doi: 10.1038/s42003-022-03797-9 (PMC9390964; doi:10.1038/s42003-022-03797-9)
Supplement: Supplementary file 6 — Supplementary Data 4 [file 42003_2022_3797_MOESM6_ESM.txt]

>PREDICT_AdV-83_Adenoviridae_Bandicota bengalensis
AGCCTTGGGAAACTTCGGGCCATATGACAGAAACATGGCGTTGCGCAGCTTGGTAAATTTTTCTGAGCGGCGCGGTAGAATATCATATTTTGATAGCGAGCTGCTTCCTGGCATATTTACAATTGATGCAGACCCTCCGCCGGAGGAATGGCTGGATACTCTACCTCCTTTCTGTAGTAGAAAAGGTGGTAGGTTGGTGTGGACTAATGAGCCTCTCAGAGGAGAAATATGTACTTCTTTAGATATGATACACCACTCCACAGACAGAAGGCTGGA
>PREDICT_AdV-83_Adenoviridae_Bandicota indica
CCCTTATTTGCGGCCCATATGAAAAGAAACATGGCGGTCGCGCCGCTGGGAAATTAAACTGAGCGGCGCGGAACACATATCATATTTTGATAGCGAGCTGCTTCCTGGCATATTTACAATTGATGCAGACCCTCCGCCGGAGGAATGGCTGGATACTCTACCTCCTTTCTGTAGTACAAAAGGAGGAAGGTTGGTGTGGACTAATGAGCCTCTCAGAGGAGAAATATGTACATCTTTAGATATGATCACCCTCCACAACAAGAGGCTGGAA
>PREDICT_AdV-84_Adenoviridae_Suncus murinus
CAAAATTTAAGAAAATACCAGCAAAAATGCAGCTATTTTGATAATTCATTGCTCCCTGGCATATTTACTATGGACGCCACCCCTCCGCAGAAGAATTTTTGGACACTTTACCACCCTTCTGTAGCAGAAGGGTGGCAGACTGGTATGGACCAATGAGTCTCTCAGGGGAGAAATTTGCACCTCTATTGATATAATCACCCTCCACAACCGCGGCTGGA
>PREDICT_AdV-85_Adenoviridae_Suncus murinus
TGCCGCGCAGGTTGGTTTGCCTTGGCATTTTACACCGTCGACGCCGATCCTCCAGCTGAACCGTTTTTAGAGGGTTGACGGCTTTTTGTTCACAAAAAGGTGGTCGGTTGTGTTGGACCAACGAAACGGTTGCGCGCAAAGTAACCTTTCCATCGATATAATACCTATGGAAAATGGGGGCCGGGA
>PREDICT_AdV-86_Adenoviridae_Suncus murinus
TAGCGGTGCGGGAGGCGCGAAGCCCTCCGGCGGAAGCGTTTTTTAGAGGTGTTGCCGCCTTTTTTGTTCACAAAAAGGTGGTCGGTTGGTTTGGACCAACGGAACCGTTTGCGCGCCGAAGTAACCAGATCCATCGATGTTATAAACACACCAAAACCGCGGCTGGAA
>PREDICT_AdV-88_Adenoviridae_Rattus rattus
CACCTGGTTTCAACCGGCTTTCCATCGCCGGACCGGCCCTGCAACTGGCCCTCGACCGCTGGCGCCGTCGCCTGCTAAACCGCGAACCCATCTCCTACTTTGATTCCTCGCTGCTGCCCGGCATCGTCTCCATCGACGCCGACGCCCCGGACACGACCATGCTCTACATCCTGCCACCGTTCAGCTCCCGCAGAGCAAGTCGGCTGCCCCGGCCACGCGATAGGATCTCCGCTGAGAGGTCGGTGGTGGTGGGCGCTGTCGTACCTGCCACATTTGTGAACTCACCTA
>PREDICT_AdV-89_Adenoviridae_Bandicota indica
CGGGGGGGGCTTTTTTCCATTCGCCGGGACCGGCCCTGCAACTGGGCCCTCGACCGCTGGCGCCGTCGCCTGCTTAACCGCGAACCCATCTCCTACTTTGATTCCTCGCTGCTGCCCGGCATCGTCTCCATCGACGCCGACGCCCCGGACCCCACCATGCTCGACGTCCTGCCCCCGTTCAGCTCCCGCCGAGGGGGTCGGCTCGCCGGGACCAGCGGGGATCTCCGCGGAGAGGTGGCAGAGGTGGAAAAAAAAGAAAATGTCGAAATAGCAGATACTA
>PREDICT_CoV-79_Coronaviridae_Rhinolophus pusillus
AGAGCTATGCCTAGTATGATACGCATGTTAGCAGCTATGGTGCTTGGATCTAAGCATGTGACTTGTTGTACAGATAGTGACAGGTTTTATAGACTTGCTAATGAGTTGGCACAAGTTCTTAACGAAGTTGTGCATTCTAATGGTGGTTTCTATGTTAAACCTGGTGGCACTACGTCTGGTGATGCAACAACTGCTTACGCTAATTCAGTCTTTAATATCTTCCAGGCCGTTAGCTCTAATGTTAATAGGCTTTTGTCTGTGGATAGTAATGTCTGTAATAATCTCTATGTCAAAAAGCTCCAGCGTGATATCTATGACAATTGTTATAGG
>PREDICT_CoV-79_Coronaviridae_Rhinolophus pusillus
AGAGCTATGCCTAGTATGATACGCATGTTAGCAGCTATGGTGCTTGGATCTAAGCATGTGACTTGTTGTACAGATAGTGACAGGTTTTATAGACTTGCTAATGAGTTGGCACAAGTTCTTAACGAAGTTGTGCATTCTAATGGTGGTTTCTATGTTAAACCTGGTGGCACTACGTCTGGTGATGCAACAACTGCTTACGCTAATTCAGTCTTTAATATCTTCCAGGCCGTTAGCTCTAATGTTAATAGGCTTTTGTCTGTGGATAGTAATGTCTGTAATAATCTCTATGTCAAAAAGCTCCAGCGTGATATCTATGACAATTGTTATAGGTCTAGTGCGG
>PREDICT_CoV-79_Coronaviridae_Rhinolophus pusillus
AGAGCTATGCCTAGTATGATACGCATGTTAGCAGCTATGGTGCTTGGATCTAAGCATGTGACTTGTTGTACAGATAGTGACAGGTTTTATAGACTTGCTAATGAGTTGGCACAAGTTCTTAACGAAGTTGTGCATTCTAATGGTGGTTTCTATGTTAAACCTGGTGGCACTACGTCTGGTGATGCAACAACTGCTTACGCTAATTCAGTCTTTAATATCTTCCAGGCCGTTAGCTCTAATGTTAATAGGCTTTTGTCTGTGGATAGTAATGTCTGTAATAATCTCTATGTCAAAAAGCTCCAGCGTGATATCTATGACAATTGTTATAGGTCTAGTGCGGTTGATGATAG
>PREDICT_CoV-79_Coronaviridae_Rhinolophus pusillus
AGAGCTATGCCTAGTATGATACGCATGTTAGCAGCTATGGTGCTTGGATCTAAGCATGTGACTTGTTGTACAGATAGTGACAGGTTTTATAGACTTGCTAATGAGTTGGCACAAGTTCTTAACGAAGTTGTGCATTCTAATGGTGGTTTCTATGTTAAACCTGGTGGCACTACGTCTGGTGATGCAACAACTGCTTACGCTAATTCAGTCTTTAATATCTTCCAGGCCGTTAGCTCTAATGTTAATAGGCTTTTGTCTGTGGATAGTAATGTCTGTAATAATCTCTATGTCAAAAAGCTCCAGCGTGATATCTATGACAATTGTTATAGGTCTAGTGCGGTTGATGATAGTGTTGTTACAGATTTTTATAACTATCTTAAAAAGCATTTCTC
>PREDICT_CoV-79_Coronaviridae_Rhinolophus pusillus
AGAGCTATGCCTAGTATGATACGCATGTTAGCAGCTATGGTGCTTGGATCTAAGCATGTGACTTGTTGTACAGATAGTGACAGGTTTTATAGACTTGCTAATGAGTTGGCACAAGTTCTTAATGAAGTTGTGCATTCTAATGGTGGTTTCTATGTTAAACCTGGTGGCACTACGTCTGGTGATGCAACAACTGCTTACGCTAATTCAGTTTTTAATATCTTCCAGGCCGTTAGCTCTAATGTTAATAGGCTTTTGTCTGTGGATAGTAATGTCTGTAATAATCTCTATGTCAAAAAGCTCCAGCGTGATATCTATGACAATTGTTATAGGTCTAGTGCGGTTGATGATAGTGTTGTTACAGATTTTTATAACTATCTTAAAAAGCATTTCTC
>PREDICT_CoV-79_Coronaviridae_Rhinolophus pusillus
AGAGCTATGCCTAGTATGATACGTATGTTGGCAGCTATGGTTCTTGGCTCTAAGCATGTAACTTGTTGCACAGATAGTGATAGGTTTTACAGACTCGCTAATGAGTTGGCACAAGTTCTTAATGAAGTTGTGCATTCTAATGGTGGCTTCTATGTTAAACCTGGTGGTACTACTTCTGGTGATGCAACAACTGCGTACGCTAACTCAGTTTTTAACATTTTCCAGGCTGTTAGCTCTAATGTTAATAGGCTTTTGTCTGTCGATAGTAATGTCTGTAGTAACCTATATGTTAAAAAGCTGCAGCGTGATATCTATGATAATTGTTATAGATCTAGTGCA
>PREDICT_CoV-79_Coronaviridae_Rhinolophus pusillus
AGAGCTATGCCTAGTATGATACGTATGTTGGCAGCTATGGTTCTTGGCTCTAAGCATGTAACTTGTTGCACAGATAGTGATAGGTTTTACAGACTCGCTAATGAGTTGGCACAAGTTCTTAATGAAGTTGTGCATTCTAATGGTGGCTTCTATGTTAAACCTGGTGGTACTACTTCTGGTGATGCAACAACTGCGTACGCTAACTCAGTTTTTAACATTTTCCAGGCTGTTAGCTCTAATGTTAATAGGCTTTTGTCTGTCGATAGTAATGTCTGTAGTAACCTATATGTTAAAAAGCTGCAGCGTGATATCTATGATAATTGTTATAGATCTAGTGCAGTTGATGATGGTGTCGTTACAGATTTTTATAACTATC
>PREDICT_CoV-79_Coronaviridae_Rhinolophus pusillus
AGCTATGCCTAGTATGATACGCATGTTAGCAGCTATGGTGCTTGGATCTAAGCATGTGACTTGTTGTACAGATAGTGACAGGTTTTATAGACTTGCTAATGAGTTGGCACAAGTTCTTAACGAAGTTGTGCATTCTAATGGTGGTTTCTATGTTAAACCTGGTGGCACTACGTCTGGTGATGCAACAACTGCTTACGCTAATTCAGTCTTTAATATCTTCCAGGCCGTTAGCTCTAATGTTAATAGGCTTTTGTCTGTGGATAGTAATGTCTGTAATAATCTCTATGTCAAAAAGCTCCAGCGTGATATCTATGACAATTGTTATAGGTCTAGTGCGGTTGATGATAGTGTTGTTACAGATTTTTATAACTATCTTAAAAAGCATTTCTC
>PREDICT_CoV-79_Coronaviridae_Rhinolophus pusillus
AGCTATGCCTAGTATGATACGCATGTTAGCAGCTATGGTGCTTGGATCTAAGCATGTGACTTGTTGTACAGATAGTGACAGGTTTTATAGACTTGCTAATGAGTTGGCACAAGTTCTTAACGAAGTTGTGCATTCTAATGGTGGTTTCTATGTTAAACCTGGTGGCACTACGTCTGGTGATGCAACAACTGCTTACGCTAATTCAGTTTTTAATATCTTCCAGGCCGTTAGCTCTAATGTTAATAGGCTTTTGTCTGTGGATAGTAATGTCTGTAATAATCTCTATGTCAAAAAGCTCCAGCGTGATATCTATGACAATTGTTATAGGTCTAGTGCGGTTGATGATAGTGTTGTTACAGATTTTTATAACTATCTTAAAAAGCATTTCTC
>PREDICT_CoV-79_Coronaviridae_Rhinolophus pusillus
CATGTGACTTGTTGTACAGATAGTGACAGGTTTTATAGACTTGCTAATGAGTTGGCACAAGTTCTTAACGAAGTTGTGCATTCTAATGGTGGTTTCTATGTTAAACCTGGTGGCACTACGTCTGGTGATGCAACAACTGCTTACGCTAATTCAGTCTTTAATATCTTCCAGGCCGTTAGCTCTAATGTTAATAGGCTTTTGTCTGTGGATAGTAATGTCTGTAATAATCTCTATGTCAAAAAGCTCCAGCGTGATATCTATGACAATTGTTATAGGTCTAGTGCGGTTGATGATAGTGTTGTTACAGATTTTTATAACTATCTTAAAAAGCATTTCTC
>PREDICT_CoV-79_Coronaviridae_Rhinolophus pusillus
CCTAGTATGATACGCATGTTAGCAGCTATGGTGCTTGGATCTAAGCATGTGACTTGTTGTACAGATAGTGACAGGTTTTATAGACTTGCTAATGAGTTGGCACAAGTTCTTAACGAAGTTGTGCATTCTAATGGTGGTTTCTATGTTAAACCTGGTGGCACTACGTCTGGTGATGCAACAACTGCTTACGCTAATTCAGTCTTTAATATCTTCCAGGCCGTTAGCTCTAATGTTAATAGGCTTTTGTCTGTGGATAGTAATGTCTGTAATAATCTCTATGTCAAAAAGCTCCAGCGTGATATCTATGACAATTGTTATAGGTCTAGTGCGGTTGATGATAGTGTTGTTACAGATTTTTATAACTATCTTAAAAAGCATTTCTC
>PREDICT_CoV-79_Coronaviridae_Rhinolophus pusillus
GACTTGTTGTACAGATAGTGACAGGTTTTATAGACTTGCTAATGAGTTGGCACAAGTTCTTAACGAAGTTGTGCATTCTAATGGTGGTTTCTATGTTAAACCTGGTGGCACTACGTCTGGTGATGCAACAACTGCTTACGCTAATTCAGTCTTTAATATCTTCCAGGCCGTTAGCTCTAATGTTAATAGGCTTTTGTCTGTGGATAGTAATGTCTGTAATAATCTCTATGTCAAAAAGCTCCAGCGTGATATCTATGACAATTGTTATAGGTCTAGTGCGGTTGATGATAGTGTTGTTACAGATTTTTATAACTATCTTAAAAAGCATTTCTC
>PREDICT_CoV-79_Coronaviridae_Rhinolophus pusillus
GCATGTGACTTGTTGTACAGATAGTGACAGGTTTTATAGACTTGCTAATGAGTTGGCACAAGTTCTTAATGAAGTTGTGCATTCTAATGGTGGTTTCTATGTTAAACCTGGTGGCACTACGTCTGGTGATGCAACAACTGCTTACGCTAATTCAGTTTTTAATATCTTCCAGGCCGTTAGCTCTAATGTTAATAGGCTTTTGTCTGTGGATAGTAATGTCTGTAATAATCTCTATGTCAAAAAGCTCCAGCGTGATATCTATGACAATTGTTATAGGTCTAGTGCGGTTGATGATAGTGTTGTTACAGATTTTTATAACTATCTTAAAAAGCATTTCTC
>PREDICT_CoV-79_Coronaviridae_Rhinolophus pusillus
GCTATGCCTAGTATGATACGCATGTTAGCAGCTATGGTGCTTGGATCTAAGCATGTGACTTGTTGTACAGATAGTGACAGGTTTTATAGACTTGCTAATGAGTTGGCACAAGTTCTTAACGAAGTTGTGCATTCTAATGGTGGTTTCTATGTTAAACCTGGTGGCACTACGTCTGGTGATGCAACAACTGCTTACGCTAATTCAGTCTTTAATATCTTCCAGGCCGTTAGCTCTAATGTTAATAGGCTTTTGTCTGTGGATAGTAATGTCTGTAATAATCTCTATGTCAAAAAGCTCCAGCGTGATATCTATGACAATTGTTATAGGTCTAGTGCGGTTGATGATAGTGTTGTTACAGATTTTTATAACTATCTTAAAAAGCATTTCTC
>PREDICT_CoV-79_Coronaviridae_Rhinolophus pusillus
GCTATGCCTAGTATGATACGCATGTTAGCAGCTATGGTGCTTGGATCTAAGCATGTGACTTGTTGTACAGATAGTGACAGGTTTTATAGACTTGCTAATGAGTTGGCACAAGTTCTTAACGAAGTTGTGCATTCTAATGGTGGTTTCTATGTTAAACCTGGTGGCACTACGTCTGGTGATGCAACAACTGCTTACGCTAATTCAGTTTTTAATATCTTCCAGGCCGTTAGCTCTAATGTTAATAGGCTTTTGTCTGTGGATAGTAATGTCTGTAATAATCTCTATGTCAAAAAGCTCCAGCGTGATATCTATGACAATTGTTATAGGTCTAGTGCGGTTGATGATAGTGTTGTTACAGATTTTTATAACTATCTTAAAAAGCATTTCTC
>PREDICT_CoV-79_Coronaviridae_Rhinolophus pusillus
TAAGCATGTAACTTGTTGCACAGATAGTGATAGGTTTTACAGACTCGCTAATGAGTTGGCACAAGTTCTTAATGAAGTTGTGCATTCTAATGGTGGCTTCTATGTTAAACCTGGTGGTACTACTTCTGGTGATGCAACAACTGCGTACGCTAACTCAGTTTTTAACATTTTCCAGGCTGTTAGCTCTAATGTTAATAGGCTTTTGTCTGTCGATAGTAATGTCTGTAGTAACCTATATGTTAAAAAGCTGCAGCGTGATATCTATGATAATTGTTATAGATCTAGTGCAGTTGATGATGGTGTCGTTACAGATTTTTATAACTATCTTAAAAAGCATTTCTC
>PREDICT_CoV-79_Coronaviridae_Rhinolophus pusillus
TAGTATGATACGCATGTTAGCAGCTATGGTGCTTGGATCTAAGCATGTGACTTGTTGTACAGATAGTGACAGGTTTTATAGACTTGCTAATGAGTTGGCACAAGTTCTTAACGAAGTTGTGCATTCTAATGGTGGTTTCTATGTTAAACCTGGTGGCACTACGTCTGGTGATGCAACAACTGCTTACGCTAATTCAGTCTTTAATATCTTCCAGGCCGTTAGCTCTAATGTTAATAGGCTTTTGTCTGTGGATAGTAATGTCTGTAATAATCTCTATGTCAAAAAGCTCCAGCGTGATATCTATGACAATTGTTATAGGTCTAGTGCGGTTGATGATAGTGTTGTTACAGATTTTTATAACTATCTTAAAAAGCATTTCTC
>PREDICT_CoV-79_Coronaviridae_Rhinolophus pusillus
TGTTGTACAGATAGTGACAGGTTTTATAGACTTGCTAATGAGTTGGCACAAGTTCTTAACGAAGTTGTGCATTCTAATGGTGGTTTCTATGTTAAACCTGGTGGCACTACGTCTGGTGATGCAACAACTGCTTACGCTAATTCAGTCTTTAATATCTTCCAGGCCGTTAGCTCTAATGTTAATAGGCTTTTGTCTGTGGATAGTAATGTCTGTAATAATCTCTATGTCAAAAAGCTCCAGCGTGATATCTATGACAATTGTTATAGGTCTAGTGCGGTTGATGATAGTGTTGTTACAGATTTTTATAACTATCTTAAAAAGCATTTCTC
>PREDICT_CoV-79_Coronaviridae_Rhinolophus pusillus
TTGTACAGATAGTGACAGGTTTTATAGACTTGCTAATGAGTTGGCACAAGTTCTTAACGAAGTTGTGCATTCTAATGGTGGTTTCTATGTTAAACCTGGTGGCACTACGTCTGGTGATGCAACAACTGCTTACGCTAATTCAGTCTTTAATATCTTCCAGGCCGTTAGCTCTAATGTTAATAGGCTTTTGTCTGTGGATAGTAATGTCTGTAATAATCTCTATGTCAAAAAGCTCCAGCGTGATATCTATGACAATTGTTATAGGTCTAGTGCGGTTGATGATAGTGTTGTTACAGATTTTTATAACTATCTTAAAAAGCATTTCTC
>PREDICT_CoV-95_Coronaviridae_Hipposideros larvatus
AGAGCTCTGCCCAATATGATTCGCATGATATCTGCTATGATACTTGGCTCTAAACATGTTACATGTTGTAAATCCGATGAAAGGTATTACAGGTTATGTAACGAGTTGGCCCAAGTATTGACAGAGGTTGTTTACTCTAACGGGGGTTTTTATTTTAAACCAGGTGGCACTACATCGGGTGATGCTTCAACCGCTTATGCTAACTCAGTTTTTAACATTTTTCAGGCTGTCAGTGCTAACATTAACAGGTTGCTTTCTATCGACAGTAACGTTTGTAACAATGCTAGCATCAAGTCTCTTCAACGTGACTTGTATGACAACTGCTACAGATCATCTAGTGTTGACGAGTCCTTCATCGATAGATATTATGGTTACTTGCGTAAACATTTTTC
>PREDICT_CoV-108_Coronaviridae_Myotis siligorensis
CGCACACTTGATTCCTTTGATGCGTCGTGGTCAACCATGGGTTGTCGTACGAAAGCGTATAGTTCAAATGTGTTGTGACTACCTCCCTGGTTTGTCCGATGTCTTAGTATTTGTACTATGGGCTGGAGGACTGGAGTTGACTACCATGAGATATTTTGTTAAGATCGGCCAGGTTAAACATTGTCATTGTGGAAAAGAGGCTACTTGTTATAACAGCTCGGTTCATGCGTACTGTTGTTTCAAGCATGCTCTAGGTAGCGATTACCTGTATAACCCTTATGTCATT
>PREDICT_CoV-108_Coronaviridae_Rhinolophus pusillus
CGCACACTTGATTCCTTTGATGCGTCGTGGTCAACCATGGGTTGTCGTACGAAAGCGTATAGTTCAAATGTGTTGTGACTACCTCTCTGGTTTGTCCGATGTCTTAGTATTTGTACTATGGGCTGGAGGACTGGAGTTGACTACCATGAGATATTTTGTTAAGATCGGCCAGGTTAAACATTGTCATTGTGGAAAAGAGGCTACTTGTTATAACAGCTCGGTTCATGCGTACTGTTGTTTCAAGCATGCTCTAGGTAGCGATTACCTGTATAACCCTTATGTCATT
>PREDICT_CoV-108_Coronaviridae_Rhinolophus pusillus
TTGATGCGTCGTGGTCAACCATGGGTTGTCGTACGAAAGCGTATAGTTCAAATGTGTTGTGACTACCTCTCTGGTTTGTCCGATGTCTTAGTATTTGTACTATGGGCTGGAGGACTGGAGTTGACTACCATGAGATATTTTGTTAAGATCGGCCAGGTTAAACATTGTCATTGTGGAAAAGAGGCTACTTGTTATAACAGCTCGGTTCATGCGTACTGTTGTTTCAAGCATGCTCTAGGTAGCGATTACCTGTATAACCCTTATGTCATT
>PREDICT_Flavi-1_Flaviviridae_Scotophilus sp.
AGAGAGAAAAAACCCTCAGAATTTGGTAAGGCAAAAGGAAGCAGAGCCATATGGTACATGTGGCTGGGGGCGAGATTCTTGGAGTTTGAGGCTCTTGGTTTCCTCAATGAAGATCATTGGATGTCCCGCGAGAACTCTCTCAGCGGGGTTGAGGGGGTAGGATTGCAGTACCTGGGATATGTTCTA
>PREDICT_Flavi-2_Flaviviridae_Rousettus aegyptiacus
TGTGTCCCTTATATGGTTCATGTGGCTTGGGTCAAGGTTCCTCGAGTTTGAAGACCTTGGGTTCCTCAATGAGGACCGGTGGGCGTCACGAGAATGATGAGTCTTGGCGGAGCTGGAAGGGATTGGTTTGCAGTATCTCGGCGGTTACGCTCAAAGAGCTGGCGAAGAAGGACGGGGGTCCCATATATGCTGACGATACTGCTGGCTGGGACACA
>PREDICT_HV-18_Herpesviridae_Cercopithecus nictitans
TGTAACTCGGTGTACGGGTTTACGGGAGTCATCAATGGCATGATGCCATGTCTGGCGATCGCCGCCAGCATCACGCGCATCGGTCGCGACATGCTCACGTCCACGTCAAAGTTCGTGGAAGAAAACTTCGCGGAGCCATGCTTTTTACACAACTTTTTTAATCGGGAAGACTATTCGGGAGATCCGGTGGAAGTCAAGGTCATATACGGCGACACGGACTCTGTG
>PREDICT_HV-18_Herpesviridae_Cercopithecus nictitans
TGTAACTCGGTGTATGGGTTTACAGGCGTCATCAATGGCATGATGCCATGTCTGGCGATCGCCGCCAGCATCACGCGCATCGGTCGCGACATGCTCACGTCCACGTCAAAKTTCGTGGAAGAAAACTTCGCGGAGCCATGCTTTTTACACAACTTTTTTAATCGGGAAGACTATTCGGGAGATCCGGTGGAAGTCAAGGTCATCTACGGCGATACGGACTCTGTG
>PREDICT_HV-19_Herpesviridae_Cercopithecus nictitans
TGTAACTCGGTGTACGGGTTCACGGGGGTGGCCAGCGGCCTCCTGCCCTGCATCAACATAGCCGAGACCGTGACGCTCAGGGGACGCACCATGCTAGAGATGTCCAAGGCGTACGTGGAGGCCCTGACCCCGGACGAGCTGCAGACGCGCCTCCGTCGCGCCGTAATCGCGGACCCCGGCGCGAGATTCCGCGTCATCTACGGCGACACGGACTCTGTG
>PREDICT_HV-19_Herpesviridae_Cercopithecus cephus
TGTAACTCGGTGTATGGCTTCACGGGTGTGGCCAGCGGACTCCTGCCCTGCATCAACATAGCCGAGACCGTGACGCTCAGGGGGCGCACCATGCTAGAGATGTCCAAGGCGTACGTAGAGGCCCTGACCCCTGACGAGCTGCAGACGCGCCTCCATCGCGCCGTAACCGCGGACCCCGGCGCGAGATTCCGCGTCATATACGGTGACACGGACTCTGTG
>PREDICT_HV-21_Herpesviridae_Macaca fascicularis
CACCCATGGCTATTTGCCATGCATCGCTATCGCCGCTGCTGTCACATCATTAGGACGTCAGATGCTGTGTGCTACCACTGATTACATTGACACGGCAATGCAATCAAAAGAATTTTTTATCGATCATTTCGGGCTAACGGAACAAGATTTTTTGGGTTCGGTGTGCGTACGTGTT
>PREDICT_HV-22_Herpesviridae_Cercopithecus preussi
CCACGTACACATAGAGGGAGGAAGCCAAGCGCCCGGTCACCTTTGGGTTAAGAGTGTCGACCCGGCAGAGCTCTAGCTGGTTGAGCGCATCATCACGCACGGTGCGGCTCAGATTGCCGTGACTCAGGGAGGAAGTGTCTCCCATCAGTTCTGTGCTAAAGGCCCCGTCTAGAAAGAGATTTGTGGTTGTGCGGATGTTGCTATCCATGGTGATGTACGACGGAATGTGCAGGCGAAAGCAGGGGCATGAGACCATGCTGTCCTGCATGTCAAAATCTTGCCGATGCTCCTGACAGACATAACTTACCACGTTTAGCAACCGCTCCTGAGCGTCCTTCAGCTTATAAAGAAAGCTGGTGGCCTGGTCGGCCGAATTCACC
>PREDICT_HV-22_Herpesviridae_Cercopithecus nictitans
CTTTCTTTATAAGCTGAAGGACGCTCAGGAGCGGTTGCTAAACGTGGTAAGTTATGTCTGTCAGGAGCATCGGCAAGATTTTGACATGCAGGACAGCATGGTCTCATGCCCCTGCTTTCGCCTGCACATTCCGTCGTACATCACCATGGATAGCAACATCCGCACAACCACAAATCTCTTTCTAGACGGGGCCTTTAGCACAGAACTGATGGGAGACACTTCCTCCCTGAGTCACGGCAATCTGAGCCGCACCGTGCGTGATGATGCGCTCAACCAGCTAGAGCTCTGCCGGGTCGACACTCTTAACCCAAAGGTGACCGGGCGCTTGGCTTCCTCCCTCTATGTGTACGTGGACCCCGCCTACACGACCAACAA
>PREDICT_HV-22_Herpesviridae_Cercopithecus preussi
CTTTCTTTATAAGCTGAGGACGCTCAGGAGCGGTTGCTAAACGTGGTAAGTTATGTCTGTCAGGAGCATCGGCAAGATTTTGACATGCAGGACAGCATGGTCTCATGCCCCTGCTTTCGCCTGCACATTCCGTCGTACATC
>PREDICT_HV-22_Herpesviridae_Chlorocebus pygerythrus
GCAAGATCATATTTGTGTCGTCCGTGAATTCGGCTGACCAGGCCACCAGCTTTCTTTATAAGCTGAAGGACGCTCAGGAGCGGTTGCTGAACGTGGTAAGTTATGTCTGTCAGGAGCATCGGCAAGATTTTGACATGCAGGACAGCATGGTCTCCTGCCCCTGCTTTCGCCTGCACATTCCGTCGTACATCACCATGGATAGCAACATCCGCACAACCACAAATCTCTTTCTAGACGGGGCCTTTAGCACAGAACTGATGGGAGACACCTCCTCCCTGAGTCACGGCAATCTGAGCCGTACCGTGCGTGATGATGCGCTCAACCAGCTAGAGCTCTGCCGGGTCGACACCCTTAACCCTAAGGTGGCTGGGCGCCTGGCGTCCTCCCTCTATGTGTACGTGGACCCCGCCTACACGACCAACA
>PREDICT_HV-22_Herpesviridae_Chlorocebus pygerythrus
GCAAGATCATGTTCGTGTCGTCCGTGAATTCGGCTGACCAGGCCACCAGCTTTCTTTATAAGCTGAAGGACGCTCAGGAGCGGTTGCTGAACGTGGTAAGTTATGTCTGTCAGGAGCATCGGCAAGATTTTGACATGCAGGACAGCATGGTCTCCTGCCCCTGCTTTCGCCTGCACATTCCGTCGTACATCACCATGGATAGCAACATCCGCACAACCACAAATCTCTTTCTAGACGGGGCCTTTAGCACAGAACTGATGGGAGACACCTCCTCCCTGAGTCACGGCAATCTGAGCCGTACCGTGCGTGATGATGCGCTCAACCAGCTAGAGCTCTGCCGGGTCGACACCCTTAACCCTAAGGTGGCTGGGCGCCTGGCGTCCTCCCTCTATGTGTACGTGGACCCCGCCTACACGACCAACA
>PREDICT_HV-22_Herpesviridae_Cercopithecus preussi
GCTTTCTTTATAAGCTGAAGGACGCTCAGGAGCGGTTGCTAAACGTGGTAAGTTATGTCTGTCAGGAGCATCGGCAAGATTTTGACATGCAGGACAGCATGGTCTCATGCCCCTGCTTTCGCCTGCACATTCCG
>PREDICT_HV-22_Herpesviridae_Cercopithecus preussi
GGTGAATTCGGCCGACCAGGCCACCAGCTTTCTTTATAAGCTGAAGGACGCTCAGGAGCGGTTGCTAAACGTGGTAAGTTATGTCTGTCAGGAGCATCGGCAAGATTTTGACATGCAGGACAGCATGGTCTCATGCCCCTGCTTTCGCCTGCACATTCCGTCGTACATCACCATGGATAGCAACATCCGCACAACCACAAATCTCTTTCTAGACGGGGCCTTTAGCACAGAACTGATGGGAGACACTTCCTCCCTGAGTCACGGCAATCTGAGCCGCACCGTGCGTGATGATGCGCTCAACCAGCTAGAGCTCTGCCGGGTCGACACTCTTAACCCAAAGGTGACCGGGCGCTGGGCTTCATCCCTCTATGTGTACGTGG
>PREDICT_HV-22_Herpesviridae_Chlorocebus aethiops
TGTTGGTCGTATAGGCGGGGTCCACGTACACATAGAGGGAGGAAGCCAGGCGCCCGGCCACCTTAGGATTAAGGGTGTCGACCCGGCAGAGCTCTAGCTGGTTGAGCGCATCATCACGCACGGTACGGCTCAGATTGCCGTGACTCAGGGAGGAGGTGTCTCCCATCAGTTCTGTGCTAAAGGCCCCGTCTAGAAAGAGATTTGTGGTTGTGCGGATGTTGCTATCCATGGTGATGTACGACGGAATGTGCAGGCGAAAGCAGGGGCATGATACCATACTGTCCTGCATGTCAAAATCTTGCCGATGCTCCTGACAAACATAACTTACCACGTTCAGTAACCGCTCCTGAGCGTCCTTCAGCTTATAAAGAAAGCTGGTGGCCTGATCGGCAGAATTTACGGACGACACAAACATGATCTTGC
>PREDICT_HV-23_Herpesviridae_Pongo pygmaeus
GCAAGATCATATTTGTGTCGTCTGCAAACTCAGCCGACCAGGCCACCAGCTTCCTCTATAAGCTAAAGGACGCGCGCGAGCGGTTACTTAACGTGGTAAGCTATGTGTGCAACGAGCATAGGCAGGACTTTGACATGCAGGACAGCATGGTGTCTTGCCCCTGTTTCCGACTGCACATACCGGCATACATCACCATGGACAGTAGTATCCGCTCAACCACCAACTTGTTCCTGGATGGGGCTTTTACCACCGAGCTCATGGGTGACTCCGCGTCGTTGAATGATCGGAGCCTGAGTCGCACTGTGCGCGACGATGCCCTGAACCATCTGGAGCTGTGTCGCATAGACACCATGAATCCCAACATAGCCCGGCGCCTGTCCCCCACCATGTACATTTACGTCGACCCCGCCTTCACGACCAACA
>PREDICT_HV-24_Herpesviridae_Lophocebus albigena
GCAAGATCATGTTCGTGTCGTCCACCAATTCCGGAAACCACTCGACATCTTTCCTAATGAAATTAAACAACTCGCCTTTCGAAATGCTCTCGGTGGTCTCCTACGTATGCGAAGATCACGCCCATATGTTGAGCGAACGCGGCAACGCCACTGCTTGCTCCTGCTACAGGTTGCACAAACCCAAATTTATTAGCATAAACGCCGAAGTAAAGAAAACGGCAAATTTATTTCTAGAGGGAGCTTTCATGCATGAAATTATGGGCGGCACAACCTGCAATGTCATTAACGATGTCTTAATCACAGAACAAGGACAAACCGAATTTGAATTTTTTCGATACAGCACCATCAACACAAATTTAATTCCCTTTCTTGGAAAAGATCTAGTCGTATACATAGACCCAGCGTTTACGACCAACA
>PREDICT_HV-26_Herpesviridae_Pongo pygmaeus
GCAAGATCATATTTGTGTCGTCGACCAACACCACCAGCGACGCGACGCGCTTTCTCACACGGCTCAACAACGCCCCGTTCGACATGCCCAACGTGGTCTCCTACGTGTGTGAGGGGCACCTGCATAGCTTCACCGAGAAGGGGGACGCCACCGCCTGTCCCTGCTACCGCCTCCACAAGCCCACCTTCATCAGCCTGAACTCGCAAGTGCGGAAGACGGCCAGCATGTTCATGCCCGGCTCCTTCATGGACGAAATTATCGGGGGCACGAACAAGATCTCTGAGAGCAACGTCCTCATCACAGACCAGAGCCGCGAGGAATTCGACATCCTGCGTTACAGCACGCTCAACACCAACGCCTACGACTACTTCGGCAAGACGCTCTTCGTGTACCTGGACCCCGCCTTCACGACCAACA
>PREDICT_HV-26_Herpesviridae_Pongo pygmaeus
GCAAGATCATATTTGTGTCGTCGACCAACACCACCAGCGACGCGACTTGCTTTCTCACACGGCTCAACAACGCCCCGTTCGACATGCTCAACGTGGTCTCCTACGTGTGTGAGGAGCACCTGCATAGCTTCACCGAGAAGGGGGACGCCACCGCCTGTCCCTGCTACCGCCTCCACAAGCCCACCTTCATCAGCCTGAACTCGCAAGTGCGGAAGACGGCCAACATGTTCATGCCCGGCTCCTTCATAGACGAAATTATCGGGGGCACGAACAAGATCTCTGAGAGCAACGTCCTCATCACAGACCAGAGCCGCGAGGAATTCGACATCCTGCGCTACAGCACGCTCAACACCAACGCCTACGACTACTTCGGCAAGACGCTCTTCGTGTACCTGGATCCCGCCTACACGACCAACA
>PREDICT_HV-26_Herpesviridae_Pongo pygmaeus
GCAAGATCATCTTTGTGTCGTCGACCAACACCACCAGCGACGCGACTTGCTTTCTCACACGGCTCAACAACGCCCCGTTCGACATGCTCAACGTGGTCTCCTACGTGTGTGAGGAGCACCTGCATAGCTTCACCGAGAAGGGGGACGCCACCGCCTGTCCCTGCTACCGCCTCCACAAGCCCACCTTCATCAGCCTGAACTCGCAAGTGCGGAAGACGGCCAACATGTTCATGCCCGGCTCCTTCATGGACGAAATTATCGGGGGCACGAACAAGATCTCTGAGAGCAACGTCCTCATCACAGACCAGAGCCGCGAGGAATTCGACATCCTGCGCTACAGCACGCTCAACACCAACGCCTACGACTACTTCGGCAAGACGCTCTTCGTGTACCTGGACCCCGCCTACACGACCAACA
>PREDICT_HV-26_Herpesviridae_Pongo pygmaeus
GCAAGATCATGTTTGTGTCGTCGACCAACACCACCAGCGACGCGACTTGCTTTCTCACACGGCTCAACAACGCCCCGTTCAACATGCTCAACGTGGTCTCCTACGTGTGTGAGGAGCACCTGCATAGCTTCACCGAGAAGGGGGACGCCACCGCCTGTCCCTGCTACCGCCTCCACAAGCCCACCTTCATCAGCCTGAACTCGCAAGTGCGGAAGACGGCCAACATGTTCATGCCCGGCTCCTTCATGGACGAAATTATCGGGGGCACGAACAAGATCTCTGAGAGCAACGTCCTCATCACAGACCAGAGCCGAGAGGAATTCGACATCCTGCGTTACAGCACGCTCAACACCAACGCCTACGACTACTTCGGCAAGACGCTCTTCGTGTACCTGGACCCCGCCTTCACGACCAACAA
>PREDICT_HV-26_Herpesviridae_Pongo pygmaeus
GCAAGATCATGTTTGTGTCGTCGACCAACACCACCAGCGACGCGACTTGCTTTCTCACACGGCTCAACAACGCCCCGTTCGACATGCTCAACGTGGTCTCCTACGTGTGTGAGGAGCACCTGCATAGCTTCACCGAGAAGGGGGACGCCACCGCCTGTCCCTGCTACCGCCTCCACAAGCCCACCTTCATCAGCCTGAACTCGCAAGTGCGGAAGACGGCCAACATGTTCATGCCCGGCTCCTTCATGGACGAAATTATCGGGGGCACAAACGAGATCTCTGAGAGCAACGTCCTCATCACAGACCAGAGCCGAGAGGAATTCGACATCCTGCGTTACAGCACGCTCAACACCAACGCCTACGACTACTTCGGCAAGACGCTCTTCGTGTACCTGGACCCCGCCTATACGACCAACA
>PREDICT_HV-26_Herpesviridae_Pongo pygmaeus
TGCAAGATCATGTTCGTGTCGTCGACCAACACCACCAGCGACGCGACTTGCTTTCTCACACGGCTCAACAACGCCCCGTTCGACATGCTCAACGTGGTCTCCTACGTGTGTGAGGAGCACCTGCATAGCTTCACCGAGAAGGGGGACGCCACCGCCTGTCCCTGCTACCGCCTCCACAAGCCCACCTTCATCAGCCTGAACTCGCAAGTGCGGAAGACGGCCAACATGTTCATGCCCGGCTCCTTCATGGACGAAATTATCGGGGGCACGAACAAGATCTCTGAGAGTAACGTCCTCATCACAGACCAGAGCCGAGAGGAATTCGACATCCTGCGTTACAGCACGCTCAACACCAACGCCTACGACTACTTCGGCAAGACGCTCTTCGTGTACCTGGACCCCGCCTTCACGACCAACAA
>PREDICT_HV-26_Herpesviridae_Pongo pygmaeus
TGTTGGTCGTAAAGGCGGGATCCAGGTACACGAAGAGCGTCTTGCCGAAGTAGTCGTAGGCGTTGGTGTTGAGCGTGCTGTAACGCAGGATGTCGAATTCCTCGCGGCTCTGGTCTGTGATGAGGACGTTGCTCTCAGAGATCTTGTTCGTGCCCCCGATAATTTCGTCCATGAAGGAGCCGGGCATGAACATGTTGGCCGTCTTCCGCACTTGCGAGTTCAGGCTGATGAAGGTGGGCTTGTGGAGGCGGTAGCAGGGACAGGCGGTGGCGTCCCCCTTCTCGGTGAAGCTATGCAGGTGCTCCTCACACACGTAGGAGACCACGTTGAGCATGTCGAACGGGGCGTTGTTGAGCCGTGTGAGAAAGCACGTCGCGTCGCTGGTGGTGTTGGTCGACGACATAAATATGATCTTGCA
>PREDICT_HV-26_Herpesviridae_Pongo pygmaeus
TGTTGGTCGTATAGGCGGGATCCAGGCACACGAAGAGCGTCTTGCCGAAGTAGTCGTAGGCGTTGGTGTTGAGCGTGCTGTAACGCAGGATGTCGAATTCCTCTCGGCTCTGGTCTGTGATGAGGACGTTGCTCTCAGAGATCTTGTTCGTGCCCCCGATAATTTCGTCCATGAAGGAGCCGGGCATGAACATGTTGGCCGTCTTCCGCACTTGCGAGTTCAGGCTGATGAAGGTGGGCTTGTGGAGGCGGTAGCAGGGACAGGCGGTGGCGTCCCCCTTCTCGGTGAAGCTATGCAGGTGCTCCTCACACACGTAGGAGACCACGTTGAGCATGTCGAACGGGGCGTTGTTGAGCCGTGTGAGAAAGCAAGTCGCGTCGCTGGTGGTGTTGGTCGACGACACAAACATGATCTTGC
>PREDICT_HV-26_Herpesviridae_Pongo pygmaeus
TGTTGGTCGTGAAGGCGGGATCCAGGTACACGAAGAGCGTCTTGCCGAAGTAGTCGTAGGCGTTGGTGTTGAGCGTGCTGTAACGCAGGATGTCGAATTCCTCGCGGCTCTGGTCTGTGATGAGGACGTTGCTCTCAGAGATCTTGTTCGTGCCCCCGATAATTTCGTCCATGAAGGAGCCGGGCATGAACATGTTGGCCGTCTTCCGCACTTGCGAGTTCAGGCTGATGAAGGTGGGCTTGTGGAGGCGGTAGCAGGGACAGGCGGTGGCGTCCCCCTTCTCGGTGAAGCTATGCAGGTGCTCCTCACACACGTAGGAGACCACGTTGAGCATGTCGAACGGGGCGTTGTTGAGCCGTGTGAGAAAGCACGTCGCGTCGCTGGTGGTGTTGGTCGACGACATAAAAATGATCTTGCA
>PREDICT_HV-26_Herpesviridae_Pongo pygmaeus
TGTTGGTCGTGAAGGCGGGATCCAGGTACACGAAGAGCGTCTTGCCGAAGTAGTCGTAGGCGTTGGTGTTGAGCGTGCTGTAACGCAGGATGTCGAATTCCTCTCGGCTCTGGTCTGTGATGAGGACGTCGCTCTCAGAGATCTTGTTCGTGCCCCCGATAATTTCGTCCATGAAGGAGCCGGGCATGAACATGTTGGCCGTCTTCCGCACTTGCGAGTTCAGGCTGATGAAGGTGGGCTTGTGGAGGCGGTAGCAGGGACAGGCGGTGGCGTCCCCCTTCTCGGTGAAGCTATGCAGGTGCTCCTCACACACGTAGGAGACCACGTTGAGCATGTCGAACGGGGCGTTGTTGAGCCGTGTGAGAAAGCAAGTCGCGTCGCTGGTGGTGTTGGTCGACGACACGAACATGATCTTGCA
>PREDICT_HV-26_Herpesviridae_Pongo pygmaeus
TGTTGGTCGTGTAGGCGGGGTCCAGGTACACGAAGAGCGTCTTGCCGAAGTAGTCGTAGGCGTTGGTGTTGAGCGTGCTGTAGCGCAGGATGTCGGATTCCTCGCGGCTCTGGTCTGTGATGAGGACGTTGCTCTCAGAGATCTTGTTCGTGCCCCCGATAATTTCGTCCATGAAGGAGCCGGGCATGAACATGTTGGCCGTCTTCCGCACTTGCGAGTTCAGGCTGATGAAGGTGGGCTTGTGGAGGCGGTAGCAGGGACAGGCGGTGGCGTCCCCCTTCTCGGTGAAGCTATGCAGGTGCTCCTCACACACGTAGGAGACCACGTTGAGCATGTCGAACGGGGCGTTGTTGAGCCGTGTGAGAAAGCACGTCGCGTCGCTGGTGGTGTTGGTCGACGACATAAACATGATCTTGCA
>PREDICT_HV-27_Herpesviridae_Papio hamadryas
CTGCTTCTCACGCGCCTCAACAATGCGCCCTTTGACATGCTTAACGTGGTATCCTATGTGTGCGAAGAGCACCTGCACAGTTTCACGGAGAAGGGCGACGCCACCGCCTGCCCTTGCTACCGCTTGCACAAGCCCACCTTCATCAGCCTCAACTCGCAGGTCAGAAAGACCGCCAACATGTTCATGCCAGGCTCGTTCATGGACGAGATTATCGGCGGCACCAACAAAATCAGCGAAAGCAACGTCCTGATCACGGACCAGAGCCGTGACGAGTTTGACATCCTACGTTACAGCACCCTGAACGTGAACGCGCAGGAGCACTTTGGCAAGACAATCTACGTGTACCTGGACCCCGCCTACACGACCAACA
>PREDICT_HV-27_Herpesviridae_Cercopithecus nictitans
GCAAGATCATGTTCATGTCGTCCACCAACACCACCAGCGACGCCACCTGCTTCCTCACGCGCCTCAACAATGCGCCCTTCGACATGCTTAACGTGGTATCCTATGTGTGCGAGGAACACCTGCACACCTTCACGGAGAAAGGGGATGCCACCGCCTGCCCGTGCTACCGCCTGCACAAACCCACTTTCATCAGCCTCAACTCGCAGGTCAGGAAGACCGCCAACATGTTCATGCCCGGCTCGTTCATGGACGAGATCATCGGGGGCACGAACAAAATCAGCGAAAGCAACGTCCTGATTACGGACCAGAGCCGAGACGAATTTGACATTCTACGTTACAGTACCCTGAACGTGAACGCGCAAGAGCACTTTGGCAAAACAATCTACGTGTATCTCGACCCCGCCTACACGACCAACA
>PREDICT_HV-27_Herpesviridae_Cercopithecus nictitans
GCAAGATCATGTTTATATCGTCCACCAACACCACCAGCGACGCCACCTGCTTTCTCACGCGCCTCAACAATGCGCCCTTTGACATGCTTAACGTGGTATCCTATGTGTGCGAGGAACACCTGCACACCTTCACGGAGAAAGGGGATGCCACCGCCTGCCCGTGCTACCGCCTGCACAAACCCACCTTCATCAGCCTCAACTCGCAGGTCAGGAAGACCGCCAACATGTTCATGCCCGGCTCGTTCATGGACGAGATCATCGGGGGCACGAACAAAATCAGCGAAAGCAACGTCCTGATTACGGATCAGAGCCGAGACGAATTTGACATTCTACGTTACAGTACCCTGAACGTGAACGCGCAGGAGCACTTTGGCAAAACAATCTACGTGTATCTCGACCCCGCGTTCACGACC
>PREDICT_HV-27_Herpesviridae_Cercopithecus nictitans
GCAAGATCATGTTTGTGTCGTCCACCAACACCACCAGCGACGCCACCTGCTTCCTCACGCGCCTCAACAATGCGCCCTTTGACATGCTTAACGTGGTATCCTATGTGTGCGAGGAACACCTGCACACCTTCACGGAGAAAGGGGATGCCACCGCCTGCCCGTGCTACCGCCTGCACAAACCCACCTTCATCAGCCTCAACTCGCAGGTCAGGAAGACCGCCAACATGTTCATGCCCGGATCGTTCATGGACGAGATCATCGGGGGCACGAACAAAATCAGCGAAAACAACGTCCTGATCACGGACCAGAGCCGAGACGAGTTTGACATTCTACGTTACAGCACCCTGAACGTGAACGCGCAGGAGCACTTTGGCAAGACAATCTACGTGTACCTCGACCCCGCCTTCACGACCAACA
>PREDICT_HV-27_Herpesviridae_Cercopithecus nictitans
GCAAGATCATGTTTGTGTCGTCCACCAACACCACCAGCGACGCCACCTGCTTCCTCACGCGCCTCAACAATGCGCCCTTTGACATGCTTAACGTGGTATCCTATGTGTGCGAGGAACACCTGCACACCTTCACGGAGAAAGGGGATGCCACCGCCTGTCCGTGCTACCGCCTGCACAAGCCCACCTTCATCAGCCTCAACTCGCAGGTCAGAAAGACAGCCAACATGTTCATGCCCGGCTCGTTCATGGACGAGATCATCGGGGGCACGAACAAAATCAGCGAAAGCAACGTCCCGATTACGGACCAGAGCCGAGACGAATTTGACATTCTACGTTACAGTACCCTGAACGTGAACGCGCAGGAGCACTTTGGCAAAACAATCTACGTGTATCTCGACCCCGCCTTCACGACCA
>PREDICT_HV-27_Herpesviridae_Cercopithecus nictitans
GCAAGATCATGTTTGTGTCGTCCACCAACACCACCAGCGACGCCACCTGCTTCCTTACGCGCCTCAACAATGCGCCCTTTGACATGCTTAACGTGGTATCCTATGTGTGCGAGGAACACCTGCACACCTTCACGGAGAAAGGGGATGCCACCGCCTGCCCGTGCTACCGCCTGCACAAGCCCACCTTCATTAGCCTCAACTCGCAGGTCAGGAAGACTGCCAACATGTTCATGCCCGGCTCGTTCATGGACGAGATCATCGGGGGCACGAACAAAATCAGCGAAAGCAACGTCCTGATTACGGACCAGAGCCGAGACGAATTTGACATTCTACGTTACAGTACCCTGAACGTGAACGCGCAGGAGCACTTTGGCAAAACAATCTACGTGTATCTCGACCCCGCCTTCACGACCAACA
>PREDICT_HV-27_Herpesviridae_Cercopithecus nictitans
GCAAGATCATGTTTGTGTCGTCCACCAACACCACCAGCGACGCCACCTGCTTCCTTACGCGCCTCAACAATGCGCCCYKTGACATGCTTAACGTGGTATCCTATGTGTGCGAGGAACACCTGCACACCTTCACGGAGAAAGGGGATGCCACCGCCTGCCCGTGCTACCGCCTGCACAAGCCCACCTTCATCAGCCTCAACTCGCAGGTCAGGAAGACCGCCAACATGTTCATGCCCGGCTCGTTCATGGACGAAATCATCGGGGGCACGAACAAAATCAGCGAAAGCAACGTCCTGATTACGGATCAGAGCCGAGACGAGTTTGACATTCTACGTTACAGTACCCTGAACGTGAACGCGCAGGAGCACTTTGGCAAAACAATCTACGTGTATCTCGACCCCGCCTATACGACCAAC
>PREDICT_HV-27_Herpesviridae_Cercopithecus kandti
GTATACGCGGGGTCGAGATACACGTAGATTGTTTTGCCAAAATGTTCCTGCGCGTTCACGTTCAGGGTACTGTAACGTAGAATGTCAAATTCGTCTCAGCTCTGATCCGTAATCAGGACGTTGCTTTCGCTGATTTTGTTTGTGCCCCCGATGATCTCGTCCATGAACGAGCCGGGCATGAACATGTTGGCGGTCTTCCTGACCTGCGAGTTGAGGCTGATGAAGGTGGGTTTGTGCAGGCGATAGCACGGGCAGGCGGTGGCATCCCCTTTCTCCGTGAAGGTGTGCAGGTGTTCCTCGCACACATAGGATACCACGTTAAGCATGTCGAAGGGCGCATTGTTGAGGCGCGTGAGGAAGCAGGTGGCGTCGCTGGTGGTGTTGGTGGACGACACGAATATGATCTTGCAAT
>PREDICT_HV-27_Herpesviridae_Cercopithecus preussi
TCACGCGCCTCAACAATGCGCCCTTTGACATGCTTAACGTGGTATCCTATGTGTGCGAGGAACACCTGCACACCTTCACGGAGAAAGGGGATGCCACCGCCTGCCCGTGCTACCGCCTGCACAAACCCACCTTCATCAGCCTCAACTCGCAGGTCAGGAAGACCGCCAACATGTTCATGCCCGGCTCGTTCATGGACGAGATCATCGGGGGCACGAACAAAATCAGCGAAAGCAACGTCCTGATCACGGACCAGAGCCGAGACGAGTTTGACATTCTACGTTACAGCACCCTGAACGTGAACGCGCAGGAGCACTTTGGCAAAACAATCTACGTGTATCTCG
>PREDICT_HV-29_Herpesviridae_Praomys jacksoni
TGTAACTCGGTGTATGGCTTTACGGGTGTTGCGGCCGGAATGCTACCCTGTTTTCCGATCGCGTCCTCCATAACCAAGATAGGCAGGGATATGTTATTGGCCACGTCCAGGTATATGGAAGACAATTGTAACAATAGGGATTTTTTGGAACGCGTCATCGGCATTGACTCGGCTGCAATTGATTCCGGTACACTTCGCGTAAAAATCATCTACGGCGATACGGACTCTGTG
>PREDICT_HV-29_Herpesviridae_Praomys jacksoni
TGTAACTCGGTGTATGGGTTTACGGGGGTTGCGGCCGGAATGCTACCCTGTTTTCCGATCGCGTCCTCCATAACCAAGATAGGCAGGGATATGTTATTGGCCACGTCCAGGTATATGGAAGACAATTGTAACAATAGGGATTTTTTGGAACGCGTCATCGGCATTGACTCGGCTGCAATTGATTCCGGTACGCTTCGCGTAAAAATCATATACGGCGACACGGACTCTGTG
>PREDICT_HV-29_Herpesviridae_Crocidura sp.
TGTTGGTCGTGAAGGCGGGGTCTACGTACACGCTCAGAAACGGTCCGAGGTGTGCGTGAAACTGCGGGTTCGTGGTACTGTACCTGAATAGGTCGAACTCTTCCCGGCTCTCGTCCGTTATCAGTACGGTGTCTTCGCTTATTTTATTGGTTCCTCCCATTATTTCATCCATGAATGAACCTGGCATGAACATGTTCGCCGTCTTTCTGACGTCAGAGTTCAACGTGATGAACGTGGGTTTGTGTAGCCGATAGCAGGGGCACGCGGTCGCGTCGCCCTTTTCCGAGAAGGATTGGATATGTTCCTCACAGACGTATGATACAACGTTCAGCATGTCGAAGGGCGCGGACGTCAGCTTCGTCAGGAAGCATGTGCTGTCGCTTGTCGTGTTCGTGGACGACACAAACATGATCTTGC
>PREDICT_HV-29_Herpesviridae_Praomys jacksoni
TGTTGGTCGTGTAGGCGGGGTCTACGTACACGCTCAGAAACGGTCCGAGGTGTGCGTGAAACTGCGGGTTCGTGGTACTGTACCTGAATAGGTCGAACTCTTCCCGGCTCTCGTCCGTTATCAGTACGGTGTCTTCGCTTATTTTATTGGTTCCTCCCATTATTTCATCCATGAATGAACCTGGCATGAACATGTTCGCCGTCTTTCTGACGTCAGAGTTCAACGTGATGAACGTGGGTTTGTGTAGCCGATAGCAGGGGCACGCGGTCGCGTCGCCCTTTTCCGAGAAGGATTGGATATGTTCCTCACAGACGTATGATACAACGTTCAGCATGTCGAAGGGCGCGGACGTCAGCTTCGTCAGGAAGCATGTGCTGTCGCTTGTCGTGTTCGTGGACGACACAAAAATGATCTTGC
>PREDICT_HV-38_Herpesviridae_Crocidura olivieri
TGTAACTCGGTGTACGGCTTCACTGGGGTGGCATCTGGCCTGCTACCTTGTATAAAAATAGCAAAAACTGTCACATTGCAAGGAAGAACCATGCTAGAAAAATCTAAGGCATATACTGAAAAACTTACACCTGCAGCTGTAAGAGAAATTGTACCAAAACCATTTGTATGTGAACCAGATGCATCCTTTAAGGTTATTTACGGTGACACGGACTCTGTG
>PREDICT_HV-38_Herpesviridae_Crocidura olivieri
TGTAACTCGGTGTATGGGTTCACCGGCGTGGCATCTGGCCTGCTACCTTGTATAAAAATAGCAGAAACTGTCACATTGCAAGGAAGAACCATGCTAGAAAAATCTAAGGCATATATTGAAAAACTTACACCTGCAGCTGTAAGAGAAATTGTACCAAAACCATTTGTATGTGAACCAGATGCATCCTTTAAGGTTATTTACGGGGATACGGACTCTGTG
>PREDICT_HV-38_Herpesviridae_Rattus rattus
TGTAACTCGGTGTATGGGTTTACCGGCGTGGCATCTGGCCTGCTACCTTGTATAAAAATAGCAGAAACTGTCACATTGCAAGGAAGAACCATGCTAGAAAAATCTAAGGCATATATTGAAAAACTTACACCTGCAGCTGTAAGAGAAATTGTACCAAAACCATTTGTATGTGAACCAGATGCATCCTTTAAGGTTATCTACGGAGACACGGACTCTGTG
>PREDICT_HV-40_Herpesviridae_Carollia perspicillata
ACGGGGGTGGCCTCAGGTATGCTTCCGTGTCTCAAAATAGCTGAATCAGTTACCCTACAGGGAAGGACAATGCTTGAAAAGTCCAAGGCATTTGTAGAAGCAATCAGTCCAGAAACTTT
>PREDICT_HV-40_Herpesviridae_Carollia perspicillata
ACGGGGGTGGCCTCAGGTATGCTTCCGTGTCTCAAAATAGCTGAATCAGTTACCCTACAGGGAAGGACAATGCTTGAAAAGTCCAAGGCATTTGTAGAAGCAATCAGTCCAGAAACTTTGGAAAATATTGTTGGATATTCAGTTCCCCATG
>PREDICT_HV-40_Herpesviridae_Carollia perspicillata
ACGGGGTGGCCTCTGGTATGCTTCCATGTCTCAAAATAGCTGAAACCGTTACCCTACAGGGACGGACAATGCTTGAAAAGTCCAAGGCATTTGTAGAAGCAATTAGTCCAGAAACTTTGGAAAATATTGTTGGGTATTCAGTTCCCCATGAGCCTGAAGCTTCTTTTAGGGTCATCTACGG
>PREDICT_HV-40_Herpesviridae_Carollia perspicillata
ATAACCCTAAAAGAAGCTTCAGACTCATGTGGAACTGGATATCCAACAATATTTTCCAAAGTTTCTGGACTGATTGCTTCTACAAATGCCTTGGACTTTTCAAGCATTGTCCGTCCCTGTAGGGTAACGGTTTCAGCTATTTTGAGACATGGAAGCATACCAGAGGCCAC
>PREDICT_HV-40_Herpesviridae_Carollia sowelli
ATAACCCTAAAAGAAGCTTCAGGCTCATGGGGAACTGAATATCCAACAATATTTTCCAAAGTGTCTGGACTGATTGCTTCTACAAATGCCTTGGACTTTTCAAGCATTGTCCGTCCCTGTAGGGTAACGGTTTCAGCTATTTTGAGACATGGAAGCATACCCGAGGCCAC
>PREDICT_HV-40_Herpesviridae_Carollia sowelli
ATAACCCTAAAAGAAGCTTCAGGCTCATGGGGAACTGAATATCCAACAATATTTTCCAAAGTTTCTGGACTGATTGCTTCTACAAATGCCTTGGACTTTTCAAGCATTGTCCGTCCCTGTAGGGTAACGGTTTCAGCTATTTTGAGACATGGAAGCATACCCGAGGCCAC
>PREDICT_HV-40_Herpesviridae_Carollia sowelli
ATAACCCTAAACGAAGCTTCAGGCTCATGGGGAACTGAATATCCAACAATATTTTCCAAAGTTTCTGGACTGATTGCTTCTACAAATGCCTTGGACTTTTCAAGCATTGTCCGTCCCTGTAGGGTAACGGTTTCAGCTATTTTGAGACATGGAAGCATACCCGAGGCCAC
>PREDICT_HV-40_Herpesviridae_Sturnira lilium
CAGGCTCATGGGGAACTGNAATACCCAACAATATTTTCCAAAGTTTCTGGACTGATTGCTTCTACAAATGCCTTGGACTTTTCAAGCATTGTCCTTCCCTGTAGGGTAACTGATTCAGCTATTTTGAGACACGGAAGCATACCTGAGGCCAY
>PREDICT_HV-40_Herpesviridae_Carollia perspicillata
GACTGATTGCTTCTACAAATGCCTTGGACTTTTCAAGCATTGTCCTTCCCTGTAGGGTAACTGATTCAGCTATTTTGAGACACGGAAGCATACCTGAGGCCAC
>PREDICT_HV-40_Herpesviridae_Chlorocebus pygerythrus
GCAAGATCATGTTTATGTCGTCCGTGAATTCGGCTGACCAGGCCACTAGCTTCCTTTATAAGCTGAAGGATGCGCAGGAGCGACTGCTGAATGTGGTAAGTTATGTGTGTCAGGAGCATCGGCAAGACTTTGACATGCAGGACAGCATGGTCTCGTGCCCCTGTTTTCGCCTACACATTCCGTCGTACATTACGATGGATAGCAACATTCGTTCGACGACCAACCTCTTTCTTGATGGGGCCTTCAGCACGGAGCTGATGGGCGACACCTCCTCCCTGAGTCACGGAAGCCTAAGCCGCACCGTGAGGGAAGACGCCCTGAGCCAGTTGGAGCTTTGCCGCGTCGACACCCTCAACTCCAAGGTGGCCAGCCGTCTGGCCTCCTCCCTCTATGTGTACGTGGACCCCGCCTACACGACCAACA
>PREDICT_HV-40_Herpesviridae_Carollia perspicillata
GCTGAATCAGTTACCCTACAGGTAAGGACAATGCTTGAAAAGTCCAAGGCATTTGTAGAAGCAATCAGTCCAGAAACTTTGGAAAATATTGTTGGGTATTCAGTTCCCCATGAGCCTGAAGCTTCTTTTAGGGTCATCTACGG
>PREDICT_HV-40_Herpesviridae_Carollia perspicillata
GGACTAATTGCTTCTACAAATGCCTTGGACTTTTCAAGCATTGTCCGTCCCTGCAGGGTAACGGTTTCAGCTATTTTGAGACATGGAAGCATACCAGAGGCCACCCCCGTAAACCCATACACCGAGTTACAAG
>PREDICT_HV-40_Herpesviridae_Carollia perspicillata
TCACAGAGTCCGTGTCGCCGTAGATGACCCTAAAAGAAGCTTCAGGCTCATGGGGAACTGAATACCCAACAATATTTTCCAAAGTTTCTGGACTAATTGCTTCTACAAATGCCTTGGACTTTTCAAGCATTGTCCGTCCCTGTAGGGTAACGGTTTCAGCTATTTTGAGACATGGAAGCATACCAGAGGCCACCCCGT
>PREDICT_HV-40_Herpesviridae_Carollia perspicillata
TCATGGGGACTGAAATATCCAACAATATTTTCCAAAGTTTCTGGACTGATTGCTTCTACAAATGCCTTGGACTTTTCAAGCATTGTCCTTCCCTGTAGGGTAACTGATTCAGCTATTTTGAGACACGGAAGCATACCTGAGGC
>PREDICT_HV-40_Herpesviridae_Carollia perspicillata
TCATGGGGACTGNAATACCCAACAATATTTTCCAAAGTTTCTGGACTAATTGCTTCTACAAATGCCTTGGACTTTTCAAGCATTGTCCGTCCCTGCAGGGTAACGGTTTCAGCTATTTTGAGACATGGAAGCATACCAGAG
>PREDICT_HV-40_Herpesviridae_Chlorocebus pygerythrus
TGTAACTCGGTGTACGGGTTCACGGGTGTGGCCAACGGCCTCTTCCCCTGTCTTTCCATAGCCGAGACAGTGACGCTACAGGGCCGGACGATGCTGGAACGGGCCAAGGCCTTCGTAGAGGCCCTGAGCCCGACCGACCTGCAGGCCCTGGCACCCACCCCCAATGCCTGGGCGCCCCTGAACCCCGAGGGCCGGCTGCGCGTCATCTACGGGGACACGGACTCTGTG
>PREDICT_HV-40_Herpesviridae_Chlorocebus pygerythrus
TGTAACTCGGTGTACGGTTTCACGGGTGTGGCCAACGGCCTCTTCCCCTGTCTTTCCATAGCCGAGACAGTGACGCTACAGGGCCGGACGATGCTGGAACGGGCCAAGGCCTTCGTGGAGGCCCTGAGCCCGGCCGACCTGCAGGCCCTGGCACCCACCCCCGACGCCTGGGCGCCCCTGAACCCCGAGGGCCGGCTGCGCGTCATCTACGGCGACACGGACTCTGTG
>PREDICT_HV-40_Herpesviridae_Chlorocebus pygerythrus
TGTATGGGTTCACCGGGGTGGCCAACGGCCTCTTCCCCTGTCTTTCCATAGCCGAGACCGTGACGCTGCAGGGCCGCACGATGCTGGAACGGGCCAAGGCCTTCGTGGAGGCCCTGAGCCCGGCCGACCTGCAGGCCCTGGCACCCACCCCCGACTCCTGGGCGCCCCTGAACCCCGAGGGCAGGCTGCGTGTGATATACGGTGACACGGACTCTGTG
>PREDICT_HV-40_Herpesviridae_Carollia perspicillata
TTCTGGACTGATTGCTTCTACAAATGCCTTGGACTTTTCAAGCATTGTCCTTCCCtGTAGGGGAACTGATTCAGCTATTTTGAGAACGGGAG
>PREDICT_HV-49_Herpesviridae_Crocidura goliath; Mus musculoides; Praomys tullbergi
AAGATCATATTCGTGTCGTCCACGAACACGACCAGCGACGCCACCTGTTTCCTCACCCGATTAAACAATGCCCCTTTCGAAATGCTCAATGTCGTCTCGTATGTGTGCGACGAGCACATCAATGACTTTTCCGAGCGCAGCGACGCCGTCGCCTGCCCCTGCTACCGACTCCAGAAACCCATCTTTATCGCGATCAATTCCACCGTGCGCCGCACCGCCAACCTATTCCTCCCGGGCTCCTTCATGGGCGAGATCATGGGGGGGACCAACCGGGTGGTGGAGGATACCAACCTCATCACCGACGAGAGCCGCGAGGAGCTGGACATCCTGCGCTACAGCACCCGGACCGCGGCCCTGAGACCCTATCTCGGGAAATTCCTCTGCCTCTACATCGACCCCGCCTTCACGACCAACAA
>PREDICT_HV-49_Herpesviridae_Soricidae
TGCTTCTCACCCGTCTCAATAATGCCCCCTTCGAAATGCTCAACGTGGTGTGCTACGTGTGCGAGGAGCACGTCAACTCTTTCTCGGAGCGCAGCGACGCCATCGCCTGTCCCTGCTACCGCCTCCACAAACCCGTGTTCATCAGCATCAACTCCACCGTGCGGCGCACCGCCAACCTGTTCCTGGCGGGCTCCTTCATGGGGGAGATCATGGGGGGGACCCATCGCCTGGCCGAGGACACGAACCTCATCACGGACCAGAGTCGGGAGGAGTTCGAGATCCTCCGCTACAGCACCCGCATGCCCGCCCTCCGCCCCTACCTCGGGA
>PREDICT_HV-49_Herpesviridae_Mastomys natalensis
TGTTGGTCGTAAAGGCGGGGTCGATGTAGAGGCAGAGGAACTTCCCGAGATAGGGTCTCAGGGCCGCGGTCCGGGTGCTGTAGCGCAGGATATCCAGCTCCTCGCGGCTCTCGTCGGTGATGAGGTTGGTATCCTCCACCACCCGGTTGGTCCCCCCCATGATCTCGCCCATGAAGGAGCCCGGGAGGAACAGGTTGGCAGTGCGGCGCACGGTGGAATTGATCGCGATAAAGATGGGTTTCTGGAGTCGGTAGCAGGGGCAGGCGACGGCGTCGCTGCGCTCGGAAAAGTCATTAATGTGCTCGTCGCACACATACGAGACGACATTGAGCATTTCGAAAGGGGCATTGTTTAATCGGGTGAGGAAACAGGTGGCGTCGCTGGTCGTGTTCGTGGACGACACGAAGATGATCTTGC
>PREDICT_HV-49_Herpesviridae_Crocidura olivieri
TGTTGGTCGTGAAGGCGGGGTCGATGTAGAGGCAGAGGAACTTCCCGAGATAGGGTCTCAGGGCCGCGGTCCGGGTGCTGTAGCGCAGGATATCCAGCTCCTCGCGGCTCTCGTCGGTGATGAGGTTGGTATCCTCCACCACCCGGTTGGTACCCCCCATGATCTCGCCCATGAAGGAGCCCGGGAGGAACAGGTTGGCGGTGCGGCGCACGGTGGAATTGATCGCGATAAAGATGGGTTTCTGGAGTCGGTAGCAGGGGCAGGCGACAGCGTCGCTGCGCTCGGAAAAGTCATTAATGTGCTCGTCGCACACATACGAGACGACATTGAGCATTTCGAAAGGGGCATTGTTTAATCGGGTGAGGAAACAGGTGGCGTCGCTGGTCGTGTTCGTGGACGACATGAAGATGATCTTGC
>PREDICT_HV-49_Herpesviridae_Crocidura olivieri
TGTTGGTCGTGAAGGCGGGGTCGATGTAGAGGCAGAGGAACTTCCCGAGATAGGGTCTCAGGGCCGCGGTCCGGGTGCTGTAGCGCAGGATATCCAGCTCCTCGCGGCTCTCGTCGGTGATGAGGTTGGTATCCTCCACCACCCGGTTGGTCCCCCCCATGATCTCGCCCATGAAGGAGCCCGGGAGGAACAGGTTGGCAGTGCGGCGCACGGTGGAATTGATCGCGATAAAGATGGGTTTCTGGAGTCGGTAGCAGGGGCAGGCGACGGCGTCGCTGCGCTCGGAAAAGTCATTAATGTGCTCGTCGCACACATACGAGACGACATTGAGCATTTCGAAAGGGGCATTGTTTAATCGGGTGAGGAAACAGGTGGCGTCGCTGGTCGTGTTCGTGGACGACACAAACATGATCTTGC
>PREDICT_HV-49_Herpesviridae_Rattus rattus
TGTTGGTCGTGAAGGCGGGGTCGATGTAGAGGCAGAGGAACTTCCCGAGATAGGGTCTCAGGGCCGCGGTCCGGGTGCTGTAGCGCAGGATATCCAGCTCCTCGCGGCTCTCGTCGGTGATGAGGTTGGTATCCTCCACCACCCGGTTGGTCCCCCCCCATGATCTCGCCCATGAAGGAGCCCGGGAGGAACAGGTTGGCAGTGCGGCGCACGGTGGAATTGATCGCGATAAAGATGGGTTTCTGGAGTCGGTAGCAGGGGCAGGCGACGGCGTCGCTGCGCTCGGAAAAGTCATTAATGTGCTCGTCGCACACATACGAGACGACATTGAGCATTTCGAAAGGGGCATTGTTTAATCGGGTGAGGAAACAGGTGGCGTCGCTGGTCGTGTTCGTGGACGACACAAACATGATCTTGC
>PREDICT_HV-49_Herpesviridae_Crocidura sp.
TGTTGGTCGTGTAGGCGGGGTCGATGTAGAGGCAGAGGAACTTCCCGAGATAGGGTCTCAGGGCCGCGGTCCGGGTGCTGTAGCGCAGGATATCCAGCTCCTCGCGGCTCTCGTCGGTGATGAGGTTGGTATCCTCCACCACCCGGTTGGTCCCCCCCATGATCTCGCCCATGAAGGAGCCCGGGAGGAACAGGTTGGCAGTGCGGCGCACGGTGGAATTGATCGCGATAAAGATGGGTTTCTGGAGTCGGTAGCAGGGGCAGGCGACGGCGTCGCTGCGCTCGGAAAAGTCATTAATGTGCTCGTCGCACACATACGAGACGACATTGAGCATTTCGAAAGGGGCATTGTTTAATCGGGTGAGGAAACAGGTGGCGTCGCTGGTCGTGTTCGTGGACGACACAAACATGATCTTGC
>PREDICT_HV-52_Herpesviridae_Nasalis larvatus
ATTTTTGTGTCGTCCACCAACACCACTAGCGACGCCACTTGTTTCCTCACCCGCCTCAACAATGCCCCTTTTGACATGCTCAACGTGGTTTCTTACGTCTGCGAGGAGCATCTGCACACCTTTACGGAGAAAGGCGACGCCACCGCCTGCCCCTGCTATCGCCTGCACAAACCCACCTTTATCAGCCTGACTTCTCAGGTCCGAAAGACCGCCAATATGTTCATGCCCGGTTCTTTTATGGACGAAATCATCGGGGGCACGAACAAAATCACTGAAAGC
>PREDICT_HV-52_Herpesviridae_Nasalis larvatus
CACAGAGTCCGTGTCACCGTATATCACTCTGAACCTGGCATCTGGCGCGCCTTCTATCTCGCGGCGGAGGTGCCCCTGTAACTCGTCCAACGTCAGGGACTCCACGTACGCTTTTGACATCTCGAGCATGGTGCGCCCCCTCAGGGTGACGGTCTCTGCGATGTTCAGGCACGGCAGTAGACCGCTCGCCACTCCAGTAAAGCCATACACCGAGTTACAAAGGGCGAATTCCACATTGGG
>PREDICT_HV-52_Herpesviridae_Nasalis larvatus
CATTTTTGTGTCGTCCACCAACACCACTAGCGACGCCACTTGTTTCCTCACCCGCCTCAACAATGCCCCTTTTGACATGCTCAACGTGGTTTCTTACGTCTGCGAGGAGCATCTGCACACCTTTACGGAGAAAGGAGACGCCACCGCCTGCCCCTGCTATCGCCTGCACAAACCCACCTTTATCAGCCTGACTTCTCAGGTCCGAAAGACCGCCAATATGTTCATGCCCGGTTCTTTTATGGACGAAATCATCGGGGGCACGAACAAAATCGCCGAAAGC
>PREDICT_HV-52_Herpesviridae_Macaca nemestrina; Nasalis larvatus
GCAAGATCATATTTATGTCGTCCACCAACACCACTAGCGACGCCACTTGTTTCCTCACCCGCCTCAACAATGCCCCTTTTGACATGCTCAACGTGGTTTCTTACGTCTGCGAGGAGCATCTGCACACCTTTACGGAGAAAGGCGACGCCACCGCCTGCCCCTGCTATCGCCTGCACAAACCCACCTTTATCAGCCTGACTTCTCAGGTCCGAAAGACCGCCAATATGTTCATGCCCGGTTCTTTTATGGACGAAATCATCGGGGGCACGAACAAAATCACCGAAAGCAACGTGCTCATCACGGATCAGAGCCGCGACGAGTTCGACATCCTCCGCTACAGCACCCTCAACGTGAACGCGCAGGAACACTTCGGGAAAACCCTCTACGTCTACCTCGATCCCGCCTATACGACCAACAAAGGGCGAATTCCACATTGGG
>PREDICT_HV-52_Herpesviridae_Nasalis larvatus
GCAAGATCATCTTCATGTCGTCCACCAACACCACTAGCGACGCCACTTGTTTCCTCACCCGCCTCAACAATGCCCCTTTTGACATGCTCAACGTGGTTTCTTACGTCTGCGAGGAGCATCTGCACACCTTTACGGAGAAAGGCGACGCCACCGCCTGCCCCTGCTATCGCCTGCACAAACCCACCTTTATCAGCCTGACTTCTCAGGTCCGAAAGACCGCCAATATGTTCATGCCCGGTTCTTTTATGGACGAAATCATCGGGGGCACGAACAAAATCACCGAAAGCAACGTGCTCATCACGGATCAGAGCCGCGACGAGTTCGACATCCTCCGCTACAGCACCCTCAACGTGAACGCGCAGGAACACTTCGGGAAAACCCTCTACGTCTACCTCGACCCCGCCTACACGACCAACAAAGGGCGAATTCCACATTGGG
>PREDICT_HV-52_Herpesviridae_Nasalis larvatus
GCAAGATCATGTTTATGTCGTCCACCAACACCACTAGCGACGCCACTTGTTTCCTCACCCGCCTCAACAATGCCCCTTTTGACATGCTCAACGTGGTTTCTTACGTCTGCGAGGAGCATCTGCACACCTTTACGGAGAAAGGCGACGCCACCGCCTGCCCCTGCTATCGCCTGCACAAACCCACCTTTATCAGCCTGACTTCTCAGGTCCGAAAGACCGCCAATATGTTCATGCCCGGTTCTTTTATGGACGAAATCATCGGGGGCACGAACAAAATCACCGAAAGCAACGTGCTCATCACGGATCAGAGCCGCGACGAGTTCGACATCCTCCGCTACAGCACCCTCAACGTGAACGCGCAGGAACACTTCGGGAAAACCCTCTACGCCTACCTCGACCCCGCCTATACGACCAACAAAGGGCGAATTCCACATTGGG
>PREDICT_HV-52_Herpesviridae_Nasalis larvatus
GCAAGATCATTTTCATGTCGTCCACCAACACCACTAGCGACGCCACTTGTCTCCTCACCCGCCTCAACAATGCCCCTTTTGACATGCTCAACGTGGTTTCTTACGTCTGCGAGGAGCATCTGCACACCTTTACGGAGAAAGGCGACGCCACCGCCTGCCCCTGCTATCGCCTGCACAAACCCACCTTTATCAGCCTGACTTCTCAGGTCCGAAAGACCGCCAATATGTTCATGCCCGGTTCTTTTATGGACGAAATCATCGGGGGCACGAACAAAATCACCGAAAGCAACGTGCTCATCACGGATCAGAGCCGCGACGAGTTCGACATCCTCCGCTACAGCACCCTCAACGTGAACGCGCAGGAACACTTCGGGAAAACCCTCTACGTCTACCTCGACCCCGCCTATACGACCAACAAAGGGCGAATTCCACATTGGG
>PREDICT_HV-52_Herpesviridae_Nasalis larvatus
GCAAGATCATTTTCGTGTCGTCCACCAACACCACTAGCGACGCCACTTGTTTCCTCACCCGCCTCAACAATGCCCCTTTTGACATGCTCAACGTGGTTTCTTACGTCTGCGAGGAGCATCTACACACCTTTACGGAGAAAGGCGACGCCACCGCCTGCCCCTGCTATCGCCTGCACAAACCCACCTTTATCAGCCTGACTTCTCAGGTCCGAAAGACCGCCAATATGTTCATGCCCGGTTCTTTTATGGGCGAAATCATCGGGGGCACGAACAAAATCACCGAAAGCAACGTGCTCATCACGGATCAGAGCCGCGACGAGTTCGACATCCTCCGCTACAGCACCCTCAACGTGAACGCGCAGGAACACTTCGGGAAAACCCTCTACGTCTACCTCGACCCCGCCTTTACGACCAACAAAGGGCGAATTCCACATTGGG
>PREDICT_HV-52_Herpesviridae_Nasalis larvatus
GCAAGATCATTTTTATGTCGTCCACCAACACCACTAGCGACGCCACTTGTTTCCTCACCCGCCTCAACAATGCCCCTTTTGACATGCTCAACGTGGTTTCTTACGTCTGCGAGGAGCATCTGCACACCTTTACGGAGAAAGGCGACGCCACCGCCTGCCCCTGCTATCGCCTGCACAAACCCACCTTTATCAGCCTGACTTCTCAGGTCCGAAAGACCGCCAATATGTTCATGCCCGGTTCTTTTATGGACGAAATCATCGGGGGCACGAACAAAATCACCGAAAGCAACGTGCTCATCACGGATCAGAGCCGCGACGAGTTCGACATCCTCCGCTACAGCACCCTCAACGTGAACGCGCAGGAACACTTCGGGAAAACCCTCTACGTCTACCTCGACCCCGCCTACACGACCAACA
>PREDICT_HV-52_Herpesviridae_Nasalis larvatus
GCAAGATCATTTTTGTGTCGTCCACCAACACCACTAGCGACGCCACTTGTTTCCTCACCCGCCTCAACAATGCCCCTTTTGACATGCTCAACGTGGTTTCTTACGTCTGCGAGGAGCATCTGCACACCTTTACGGAGAAAGGCGACGCCACCGCCTGCCCCTGCTATCGCCTGCACAAACCCACCTTTATCAGCCTGACTTCTCAGGTCCGAAAGACCGCCAATATGTTCATGCCCGGTTCTTTTATGGACGAAATCATCGGGGGCACGAACAAAATCACCGAAAGCAACGTGCTCATCACGGATCAAAGCCGCGACGAGTTCGACATCCTCCGCTACAGCACCCTCAACGTGAACGCGCAGGAACACTTCGGGAAAACCCTCTACGTCTACCTCGACCCCGCCTATACGACCAACAAAGGGCGAATTCCACATTGGG
>PREDICT_HV-52_Herpesviridae_Nasalis larvatus
GCAAGATCATTTTTGTGTCGTCCACCAACACCACTAGCGACGCCACTTGTTTCCTCACCCGCCTCAACAATGCCCCTTTTGACATGCTCAACGTGGTTTCTTACGTCTGCGAGGAGCATCTGCACACCTTTACGGAGAAAGGCGACGCCACCGCCTGCCCCTGCTATCGCCTGCACAAACCCACCTTTATCAGCCTGACTTCTCAGGTCCGAAAGACCGCCAATATGTTCATGCCCGGTTCTTTTATGGACGAAATCATCGGGGGCACGAACAAAATCACCGAAAGCAACGTGCTCATCACGGATCAGAGCCGCGACGAGTTCGACATCCTCCGCTACAGCACCCTCAACGTGAACGCGCAGGAACACTTCGGGAAAACCCTCTACGTCTACCTCGACCCCGCCTACACGACCAACA
>PREDICT_HV-52_Herpesviridae_Nasalis larvatus
GCAAGATCATTTTTGTGTCGTCCACCAACACCACTAGCGACGCCACTTGTTTCCTCACCCGCCTCAACAATGCCCCTTTTGACATGCTCAACGTGGTTTCTTACGTCTGCGAGGAGCATCTGCACACCTTTACGGAGAAAGGCGACGCCACCGCCTGCCCCTGCTATCGCCTGCACAAACCCACCTTTATCAGCCTGACTTCTCAGGTCCGAAAGACCGCCAATATGTTCATGCCCGGTTCTTTTATGGACGAAATCATCGGGGGCACGAACAAAATCACCGAAAGCAACGTGCTCATCACGGATCAGAGCCGCGACGAGTTTGACATCCTCCGCTACAGCACCCTCAACGTGAACGCGCAGGAACACTTCGGGAAAACCCTCTACGTCTACCTCGACCCCGCCTTCACGACCAACAAAGGGCGAATTCCACATTGGG
>PREDICT_HV-52_Herpesviridae_Nasalis larvatus
TGTTGGTCGTAAAGGCGGGGTCGAGGTAGACGTAGAGGGTTTTCCCGAAGTGTTCCTGCGCGTTCACGTTGAGGGTGCTGTAGCGGAGGATGTCGAACTCGTCGCGGCTCTGATCCGTGATGAGCACGTTGCTTTCGGTGATTTTGTTCGTGCCCCCGATGATTTCGTCCATAAAAGAACCGGGCATGAACATATTGGCGGTCTTTCGGACCTGAGAAGTCAGGCTGATAAAGGTGGGTTTGTGCAGGCGATAGCAGGGGCAGGCGGTGGCGTCGCCTTTCTCCGTAAAGGTGTGCAGATGCTCCTCGCAGACGTAAGAAACCACGTTGAGCATGTCAAAAGGGGCATTGTTGAGGCGGGTGAGGAAACAAGTGGCGTCGCTAGTGGTGTTGGTGGACGACATAAAATGATCTTGCAAGGGCGAATTCCACATTGGG
>PREDICT_HV-54_Herpesviridae_Macaca nemestrina
CCCAATGTGGAATTCGCCCTTGCAAGATCATTTTCATGTCGTCCGTCAATTCGGCCGACCAGGCCACCAGCTTCCTTTATAAGCTTAAGGACGCGCAGGAGCGGCTGCTGAATGTGGTAAGTTATGTGTGTCAGGAGCATCGGCAAGATTTTGACATGCAGGACAGCGTGGTCTCGTGCCCCTGCTTTCGTCTCCACATCCCGTCTTACATCACCATGGACAGTAACATTCGGAGCGACCACCAACCTCCTTCTGGGATGGAGCTTTTTAGTACCCAAGCTGATGGGCCGAAAACTTCCTCCCTTGAGTTACCGGGAGGCCTGAAGCCGCACGGGTTCCAGAACTAAC
>PREDICT_HV-59_Herpesviridae_Myotis albescens
CCGTAGATTACCCTGAAGAAGGCATCTCCAGGAATTGTCTCGGGAGTGGCCCCCTTGAGAGAAAGCATTCTCTCYaCGCGTTAACTCCTCGATAAATTTCTTTGACTTTTCCAGCATGGTTCTCCCTTGAAGCGTCACCGTCTCGGCTATCTGCAGGCAGGGAAACAGGCCGCTGGAGACCCCCGTGAACCCATACACCGAGTTACAATTACAAGG
>PREDICT_HV-60_Herpesviridae_Molossus molossus
GGAGACAAGGCCGCAATATATTTTTTGGACATTTCTAACATGGTCCTGCCCCTTAGAGTGACAGTTTCAGCAATTTTGACACATGGTAAAAGCCCTGATGAAACCCCCGTAAACCCATACACCGAGTTACAA
>PREDICT_HV-61_Herpesviridae_Carollia perspicillata
TAATTCTTTGAAGTAGTTAACATGGTGCGTCCCTGTAACGTTACTGTCTCTGCAATTTTTAGGCACGGTAGCATCCCTGTAGAGACCCCCGTNAACCCNTACACCGAGTTACAA
>PREDICT_HV-72_Herpesviridae_Cebus apella
YGGGGTCATGAATAAAACGCGCAGTCTCCTGTAACATGCTGCGACCGATGCGGAGTAATGCTGGCCGCCACTGTGCAAAACACGTTAACATACCGCTAGCCACCCCCGTAAACCCATACACCGAGTTACAAC
>PREDICT_HV-73_Herpesviridae_Uroderma bilobatum
GNAAACTCATCTTCCGAAAAAAAACTCTCCCAGCCCATCACGGTTAGAAAAATGCTCGTGTATGTACGCCGATGTCCTCGACAACATGTCCCTGCCAATCCTGGTTATAGAAGACGCTATGGGAAGACACGGCATCATACCACTCGCCACCCCCGTGAANCCTNCCACCGAGTTACA
>PREDICT_HV-85_Herpesviridae_Cercopithecus ascanius
GGCCAGCGGCATCCTCCCATGCATCAGCATAGCCGAAACCGTGACGCTCCGAGGACGCACCATGCTGGAGATGTCCAAGTCGTACGTCGAATCCCTGACGCCGAGCGAGCTGCGGACGCGTCTGTGTCGCACGATTGACGCTGATCCCGGGGCAAGATTCCGCGTC
>PREDICT_HV-85_Herpesviridae_Lophocebus albigena
GGTCAGCGGCATCCTCCCATGCATCAGCATAGCCGAAACCGTGACGCTCCGAGGACGCACCATGCTGGAGATGTCCAAGTGGTACGTAGAATCCCTGACGCCGAGCGAGCTGCGGACGCGTCTGTGTCGCACGATTGACGCTGATCCCGGGGCAAGATTCCGCGTC
>PREDICT_HV-88_Herpesviridae_Lophocebus aterrimus
GGCCAACGGCTTGTTCGCCTGTATGTCCATCGATGAGACCCAGCCTCTGCAGGATCGCTCGATACTAGAACGGGCCAAGGCTTTAATGGAGGCCATGAAAACGGCCGACATGCAGGCCCTTGCCCCCACCCCCGAAGCCTGGACGCTATTGAGCGCAAAGGATCTGCTGCGCGTC
>PREDICT_HV-89_Herpesviridae_Cercopithecus ascanius
GGCTAATGACCTCTTCCCTTGCCTGTCCATCGCTGAGACCGTGACTCTGCAGGGCCGCACAATGACGGAACGGGCCAAGGCTTTAGTGGAGGCCATGAAAACGGCCGACATGCAGGGCCTGGCCCCCATCCCCGAAGCCTGGATGCCCCTAAACCCAAAGGGCCTGCTACTCGTC
>PREDICT_HV-91_Herpesviridae_Lophocebus aterrimus
GGCCAATGGCCTCTTCCCCTGCCTCTCCATCGCTGAAACAGTGACGCTACAAGGCCGCACAATGTTGGAGCGGGCCAAGGCTTTAGTGGAGGCCATAAGCCCCGCCAACATGCAGGCCCTGGCCCCCACCCCGGATGCATGGGCCCCCCTAAGCCCCGAGGGCCGGCTGCGCGTC
>PREDICT_HV-94_Herpesviridae_Cynopterus brachyotis
CACTGTGGAATTCGCCCTTGCAAGATCATGTTTATGTCGTCCACCAACACCACGAACGACGCCACGTGTTTTCTCACCAAGCTCCACAATTCCCCGTTCGACATGCTCAACGTGATCTCGTACGTCTGCGACGAGCACGTCGGCGTCTTCTCGGAGAGGGGCGACGCCACCGCGTGTCCCTGTTACCGTCTCCACAAGCCGACGTTCATCAGCATCAACTCCGAGGTGCGTCGCACGGCCAACCTGTTCCTCGCCGGGTCCTTCATGGACGAGATCATGGGCGGCACTAGCAAGATCGCGGAGGACACGACGCTCATCACCGACGAGAGCCGGGAGGAGTTCGACGTGTTCCGATACAGCACCGTCGGCAAGAGCATCCGCGCCCACCTGGGCACGTCCCTGTACGTGTACCTGGACCCCGCCTTCACGACCAACAAAGGGCGAATTCCACATTGGG
>PREDICT_HV-101_Herpesviridae_Hipposideros diadema
CACTGTGGAATTCGCCCTTTGTTGGTCGTGTAGGCGGGATCTACGTACAGGAAGAGGATGGGGTTCAGGTTATCAATCGCCGCTGGGGCGTGCAGGTCTACCCGACACAAGTCAAATTGTGTCAGGGCGGACTCCCCGATGACCCGATGCAGGGTATCGCCGGCCACGCTGGCCGCGTCGCCCATCAGTTCGGTGGCAAACACGCCGTCCAGAAACAGGTTGGTGGTGTTCTTGATCCCCTCGTCGATAGTGATGTAAGCGGGTATGTGGAGCCGGTAGCAGGGGCAAGAAATTAGAGACTCCTGCTGGTGAAAGTCTTCCCTGTGTTCTGGACACACGTAGCTGACCACGTTGAGCATGCGCTCACGGGCATTCTTGAGCTTAAAGAGGAAGCTGGTTGTCCGATCGGATGAATTCACCGACGACATAAAAATGATCTTGCAAGGGCGAATTCCACATTGGG
>PREDICT_HV-103_Herpesviridae_Sturnira ludovici
ATGACCCTAAATCTAGACTCTGGGTGGAATGTCCTTGGACCAGGGGCTATGCTCTGAACGTCGTGGGGTGTTAGAGCCTCAATAAATTTTTTTGATTTTTCCAACATGGTCCTGCCCTGGAGGGTGACTGTCTCTGCAATCTTGATGCAAGGCAGGAGTCCAGAGGCCAC
>PREDICT_HV-103_Herpesviridae_Glossophaga soricina
ATGACCCTAAATCTAGACTCTGGGTGGTATGTCCTTGGACCAGGGGCTATGCTCTGAACGTCGTGGGGTGTTAGAGCCTCAATAAATTTTTTTGATTTTTCCAACATGGTCCTGCCCTGGAGGGTGACTGTCTCTGCAATCTTGATGCAAGGCAGGAGTCCAGAGGCCAC
>PREDICT_HV-103_Herpesviridae_Glossophaga soricina
ATGACCCTAAATCTAGACTCTGGGTGGTATGTCCTTGGACCAGGGGCTATGCTCTGAACGTCGTGGGGTGTTAGAGCCTCAATAAATTTTTTTGATTTTTCCAACATGGTCCTGCCCTGGAGGGTGACTGTCTCTGCAATCTTGATGCAGGGCAAGAGTCCAGAGGCCAC
>PREDICT_HV-103_Herpesviridae_Glossophaga commissarisi; Glossophaga soricina
ATGACCCTAAATCTAGACTCTGGGTTGTAGGTCCTTGGACCAGGGGCTATGCTCTGGACATCGTGGGGTGTTAGACCCTCAATAAATTTTTTTGATTTTTCCAACATGGTCCTGCCCTGGAGGGTGACTGTCTCTGCAATCTTGATGCAGGGCAGGAGCCCAGAGGCCAC
>PREDICT_HV-103_Herpesviridae_Glossophaga soricina
ATGACCCTAAATCTAGACTCTGGGTTGTAGGTCCTTGGACCAGGGGCTATGCTCTGGACGTCGTGGGGTGTTAGACCCTCAATAAATTTTTTTGATTTTTCCAACATGGTCCTGCCCTGGAGGGTGACTGTCTCTGCAATCTTGATGCAGGGCAAGAGTCCAGAGGCCAC
>PREDICT_HV-103_Herpesviridae_Glossophaga soricina
ATGACCCTAAATCTAGACTCTGGGTTGTATGTCCTTGGACCAGGGGCTATGCTCTGGACATCGTGGGGTGTTAGACCCTCAATAAATTTTTTTGATTTTTCCAACATGGTCCTGCCCTGGAGGGTGACTGTCTCTGCAATCTTGATGCAGGGCAAGAGCCCAGAGGCCAC
>PREDICT_HV-104_Herpesviridae_Glossophaga soricina
ATCACCCTAAACCTGGACTCTGGCTGGTAGGTTCTGGGACCAGGGGCTATGCTCTGGACATCATGGGGTGTTAGACCCTCAATAAATTTTTTTGATTTCTCCAACATGGTCCTACCCTGAAGAGTGACTGTCTCTGCGATCTTGATGCAGGGCAAGAGCCCAGAGGCCAC
>PREDICT_HV-105_Herpesviridae_Glossophaga soricina
ATGACCCTCACCGAAACCTCACCGCCGTCGAAATCGTCGTCACCGAAAAACCTCGCGAGCTTCYCCCTGTCCGACAGGTGGTCGCGRACGTACTCCGAGGTCGCCGACAGCATGTCGCGGCCGATCTTCGTGATGGAAGCGGCGATGGGCAAGCACGGCATCATGCCGCTCGAAAC
>PREDICT_HV-107_Herpesviridae_Glossophaga soricina
ATGACCCTAAATCTAGACTCTGGGTGGTATGTCCTTGGACCAGGGGCTATGCTCTGAACGTCGTGGGGTGTTAGAGCCTCAATAAATTTTTTTGATTTTTCCAACATGGTCCTGCCCTGGAGGGTGACTGTCTCTGCAATCTTGATGCAGGGCAAGAGTCCAGAGGCCAC
>PREDICT_HV-109_Herpesviridae_Glossophaga soricina; Sturnira lilium; Sturnira ludovici
ATGACTCTTACGGAGAGATCATCCCCCTCGAAATCGCTCTCATCGAAGAACGCACCCAACTGTTCGCGAGTCGACAGATATTCGTGGATGAAAGAAGAGGTCTTGGAAAGCATTTCCCGGCCGATCTTGGTGATGGAAGCGGCGATCGGCACACACGGCATCATTCCCGAGAGCAC
>PREDICT_HV-110_Herpesviridae_Pteronotus davyi
ATCACCTTGACACTGACCGGATCCCCCGTGTAGTCGTCCCCAGCGAAATATTGGGACAGGAACTCGGGTTTAGCCACGTGATCGTGGATATACGCAGACGTTTTCGATAACATATCCCGTCCCATGCACGTCACGCAAGACGCAATAGCGATACATGGCATCATACCTCCGGAC
>PREDICT_HV-112_Herpesviridae_Sturnira lilium
ATGACCCTCACCGATACCTCACCACCATCGAAGTCACCGTCCTCGAAGAACCTCGCGAGTTTCATACGATCGGACAAATTGTCGCGAACGTAATCCGACGTCGCCGACAACATGTCACGACCGATCTTCGTGATCGAAGCAGCTATGGGAAGACACGGCATCATACCGC
>PREDICT_HV-128_Herpesviridae_Lophocebus aterrimus; Piliocolobus tholloni
CGTGAATTCAGCCGATCAGGCCACCAGCTTTCTTTTTAAGCTGAAAGACGCTCAGGAGCGGCTGCTGAACCTGGTAAGTTATGTGTGTCAGGCGCATCGGCAAGATTTTGACATGCAGGACAGCATGGTATCGTGCCCCTGCTTTCGCCTGCACATCCCGTCTTACATCACCATGGACAGTAACATCCGCGCAACCACCAACCTCTTTCTGGACGGTGCCTTTAACACAGAGCTGATGGGAGACACGTCCTCGCTCAGCCAAGGAAGCATGAGCCGCACCGTGCGTGATGATGCCCTCAACCAGCTGGAGCTCTGTCGGGTCGACACCCTTAAGCCCCAGGTGGCCTCGCGTCTGTCCTCATCCCTCTACGTGTATGTGG
>PREDICT_HV-128_Herpesviridae_Piliocolobus tholloni
GGTGAATTCGGCTGACCAGGCCACCAGCTTTCTTTTTAAGCTGAAAGACGCGCAGGAGCGGCTGCTGAATGTGGTAAGTTATGTGTGTCAGGCACATCGGCAAGATTTTGACATGCAGGACAGCATGGTCTCCTGCCCCTGCTTTCGCCTGCACATTCCGTCGTACATCACCATGGACAGTAACATCCGAGCGACCACCAACCTCTTTCTTGATGGGGCCTTTAGCACAGAGCTGATGGGAGACACGTCCTCACTCGGCCAAGGAAGCATGAGCCGCACCGTACGTGATGATGCCATCAACCAGCTGGAGCTCTGCCGGGTCGACACCCTTAAGCCCCAGGTGGCTGGACGCTTGTCCTCCGCCCTCTATGTGTATGTGG
>PREDICT_HV-128_Herpesviridae_Cercopithecus wolfi
GTGAATTCAGCCGATCAGGCCACCAGCTTTCTTTTTAAGCTGAAAGACGCTCAGGAGCGGCTGCTGAACCTGGTAAGTTATGTGTGTCAGGCGCATCGGCAAGATTTTGACATGCAGGACAGCATGGTATCGTGCCCCTGCTTTCGCCTGCACATCCCGTCTTACATCACCATGGACAGTAACATCCGCGCAACCACCAACCTCTTTCTGGACGGTGCCTTTAACACAGAGCTGATGGGAGACACGTCCTCGCTCAGCCAAGGAAGCATGAGCCGCACCGTGCGTGATGATGCCCTCAACCAGCTGGAGCTCTGTCGGGTCGACACCCTTAAGCCCCAGGTGGCCTCGCGTCTGTCCTCATCCCTCTACGTGTATGTGG
>PREDICT_HV-142_Herpesviridae_Cercopithecus preussi
CCACGTACACATAGAGGGATGAAGCCAAGCGCCCGGTCACCTTTGGGTTAAGAGTGTCGACCCGGCAGAGCTCTAGCTGGTTGAGCGCATCATCACGCACGGTGCGGCTCAGATTGCCGTGACTCAGGGAGGAAGTGTCTCCCATCAGTTCTGTGCTAAAGGCCCCGTCTAGAAAGAGATTTGTGGTTGTGCGGATGTTGCTATCCATGGTGATGTACGACGGAATGTGCAGGCGAAAGCAGGGGCATGAGACCATGCTGTCCTGCATGTCAAAATCTTGCCGATGCTCCTGACAGACATAACTTACCACGTTTAGCAACCGCTCCTGAGCGTCCTTCAGCTTATAAAGAAAGCTGGTGGCCTGGTCGGCCGAATTCACC
>PREDICT_MNV-1_Novel_Macaca mulatta
AAACTTATTCAGGACCCTACTTCTTTAAATTGGATCAACAGATCAATGAATACAGGTCAAATTAGTCAATTATTAGAAGAGAACTTGCATAGGAATACGGTTAATAAGGATATCAGAATATTGTTAGACACTATAAATCACAAAGCGACGAAAGATACAACTGAATTTCTAATGTCTATTAAACCTGTTGTACCGAGAGTACTCAATGAGATTTTCCGCCAATCCCCAGAAGGAGCAAAATTGGGGTACTTAAGCATTTTCTCAGATATGAAAACTATGAAGGAAATGATGCCTGATAAAGACTCCCGAGATTTGATAAAGTTTATAGAAGACTCTGAAAATAACTGGATAGAATTCACGCTAAATCTGATTTTTAAAATAGACACAATAGAACCAAATATAACTTTATTGATGAACAGATGGAATAATTCGTACTTGTTGTCTGTTGAGATCACGAATCACCTGTGGGAATTAGAGATAGATGGTTCTAGAATACCCCATCCACTAGACCAATTTAAATTAACTCCACTTTATAATGATATATGCCCTTGGTGTAATAAAACAATTAATGTTAGTGATGAGTTCGTAAGTCTTCATATGAAATCTAAAAATGAAAAGAAAGAAGAGATAAATAGTCCGAAGGAAATTAGGGTTATAAAAAATGAGAAGAGAATGTTATACTTAGAGAGGGGGAGTTTTGCTCCTTATATGGGCTCTTCCACAAAGGAAAAGAGATCAAAGAGTCTCATAAATTTCCCAAAAGGAGACAAAGCCCTGTTAGGAGCACAAAATTTATTTCGTATAAAAGACTGGGTAGTGAGCCCAGGAGGCAATCTGGATAAATATCTTAGTGACTTGATACAATCACGGACTGAGATCCCTTTCCATATCATACAACTAGCTGCAGGAAAATATTACGGGGGATCAGTGATCCACAGGTTCAATGACGTGGTAACCAAGCATTCTTGTAGACCAAATTGTAGACCTAATTTTTTTTAGTCATTTTTACATATCTAGCGATACAATGGGTAGGTATTCTGGAGGAAAAGACAATTTTAATTTACATTACCAGTCTATATATCTATGTTCATTATCTCTAGTCTCAATTCAGCATTTCTGGTTAGATAGGAAACCAACCAACAATTATCACTTTCATGTCATTCGAGAGAAATCCATCCCACTTTCAGATTTACTCCCGATGGACACCGTGCGCAACCAACCGTTAATTAAAGATCTGCAAGGTTCAAGATTATTATTTTCTACTATATCCGAGTATGTTGATAAATCCATAGATTTTCAATTTGATAAAGATAAATTAATAAACCCTAATATTACCACAAATGTTAATAAAGATAGAGCATTATCAGCTGCAGCGGTGATCATTTATACCCATATAACTGATCGTAGCACTCCATTGATATCTAATGATATAGAGAAGCAAGATATAGACATCACTGATATCTCTCTCACTATTGATGACTTAAAGGTTCTTTCTCTCAAGGAAATATTTAGATATGTAGGGAGACTATGGCTTCTCTATATCATTAGATATCAATGGAGTGCTACGATCAGTTATATGGGTATAAATGATCACCG
>PREDICT_PMV-61_Paramyxoviridae_Eidolon helvum
ACCGAGCCAAGAAGATTGGTAGACGTATTTATCAATGATGCTGAGTTTGAACCATCAAATTTAATAAACTATGTAATCAATGGTGACTATTTGGTGGATGAAGATTTCAACATTTCTTATAGTCTAAAGAAAAAGAAGTCAAAGAAGTTGGGAGACTGTTTGCTAAAATGACTTACAAGATGAGAGCCTGTCAGGTTATAGCAGAAGCACTGGTGGCGACTGGAGTCGGGAAGTATTTCAAAGAGAACGGGATGGTTAAAGATGA
>PREDICT_PMV-88_Paramyxoviridae_Rhinolophus affinis
AGAATCAAAAAAATACGGAGTACCCAATTAGCACAACAATACTTTAATCAGTTAAGGACAAATCTTGCTGATATAGGGCACAATTTAAAAGCAAATGAGACAATCGTTAGCTCAAACTTTTTTGTGTACTCTAAGAGAATTTACTATGATGGATTAGTCTTATCGCAAGCATTGAAACCCTTATCGAGAGTAGTATTCTGGTCGGAAACATTGGTAGATGAGACTAGATCAGCATGCAGTAATATCAGCACAGCCATCGCAAAATCCATAGAGCAAGGGTTTAACCGGTGGATAGGTTATGCAATCAACATTCTAAAGGTGTTACAGCAGCTAGTTATCTCCATGAAATTCACTATAAATCCAACAATGACAGATGATATAACTGATCCCCTTATAAGAAATCAAAATTGGCTAATCACCGCTGCGAT
>PREDICT_PMV-89_Paramyxoviridae_Rhinolophus sinicus
CAAGCAATTGCGATAACTAAAAGAGTCCATCCAAATCTTCCCTTTAACATCAAGAAACTTAAATGCACTGAGTTGGCACAAAAATACTTCTCCAGACTAAGATTTAATCTGTCCATGATTGGACATAATCTTAAGGCAAACGAGACAATAGTTAGTAGCAACTTCTTTGTTTACTCAAAGCGAATCTACTATGATGGGCTGGTACTATCTCAATCACTTAAACCAATGTCTCGTGTTGTATTTTGGTCTGAGACAATCGTTGATGAAACAAGATCTGCATGTAGCAATATTAGTACGGCTGTATCTAAATCAATTGAACAAGGCTATTCACGATGGATAGGATATGCAATTAATTTAATGAAAGTCTTCCAACAATTAATAATATCATTAAAATACTCCATTAATTCCAGTATGACAGCTGACATAGTAGAACCAATATTCAGGAATCAAACATGGCTTATTTGCGCAGCATTAATTCCCTCTCAGCTTGGAGGATTCAATTACATGAACATCTGTCGAT
>PREDICT_PMV-90_Paramyxoviridae_Taphozous melanopogon
TCAGGCCATTGCTATAACTAGGAGAGTACATCCTAATCTTCCTTACAGAGTCAAAAAGATCAAAAGCACAAGATTGGCACAACGATGTTTCAACCAATTGCGATTGAACTTAGGAGCCATTGGGCATAATCTAAAAGCTAACGAAACCATTGTTAGTAGTCATTTCTTTGTTTATTCCAAAAGAATTTACTTTGATGGATTGGCGTTATCACAGGCCCTAAAACCTATGTCTCGTGTGGTGTTTTGGTCTGAAACAATTGTTGATGAAACAAGATCAGCATGCAGTAACATCAGTACAGCCATTGCTAAATCTGTTGAACAAGGATATTCTAGATGGATAGGATATTCCTTGAATGTCCTTAAAACCCTTCAACAGTTGCTTATCTCACTGGAGTACACCATTAATCCAAATATGACAAAAGACATAGTTGAACCTCTCCTAAGAAACCAATCTTGGTTGTTGGGTGCAGCCTTAATTCCATCTCAATTAGGGGGGTTCAATTACCTCAACATGTGTCGACTATATGTCA
>PREDICT_PMV-123_Paramyxoviridae_Eonycteris spelaea
CAGCTTGCCGTTGCTAGAGAAGAAAAACATTGCATATCGCTCTTGTAGTGTCTTTTTTGATAGGTTAAAACAGAACAACTTCGGACTCGGGCATCATCTCAAAGAGCAAGAGACAATCATAAGCTCTGATTTTTTTGTGTATAGTAAGAGGATCTTTTATCAAGGCAGAATCCTGACTCAGGCACTTAAAAATACTAGCAAACTTTGTCTGACAGCTGATGTCCTTGGAGAATGTACCCAGTCATCCTGTTCCAACTTAGCTACTACTGTTATGCGCCTCACTGAAAATGGTGTAGAGAAAGACATCTGTTTCTTCCTAAATATCTACTTGACTATTAAACAATTGACCTACGACATAATTTTCCCACAAACTTCAGTCCCGGGAGACAAGGTTACATTGGAATACCTGAACCATCCCCACCTTGTGTCTAGATTAGCACTTCTTCCATCACAACTTGGTGGCCTAAACTACCTCTCATGCAGTCGCTTATTCAATC
>PREDICT_PMV-129_Paramyxoviridae_Rhinolophus sinicus
TCAAGCAATAGCAATTACAACAAGAGTTCATCCAAATCTCCCGTTTAATCAAAAGAAAAACATGGCAGCTAGGACTGCTCAGGAATTCTTTTATAGATTAAGATCTAATCTTGGTGACATAGGACATAATTTGAAAGCAAATGAAACGGTTGTTAGCAGTCATTTCTTTGTTTATTCTAAAAGAATTTACTATGATGGATTAGTATTGTCTCAATCACTTAAACCCCTGTCTAGAGTGGTATTTTGGTCAGAGACACTAGTTGATGAAACAAGATCTGCATGCAGTAACATAAGCACTGCAATTTCTAAATCAATTGAGCAGGGATTTTCAAGATGGATCGGATATTCAATTAATATTCTAAAAATTATTCAGCAATTAGTGATCTCTATCAAATTCACGATTAATGAAAATTTGACACCAGACATAACTACACCAATTTATCAAAATCCTTATTGGTTAATATGTGCAGCTTTAGTTCCATCTCAAATTGGGGGTTATAATTATATGAATATAAGTAGGTTATTTGTTA
>PREDICT_PMV-134_Paramyxoviridae_Rhinolophus sinicus
GCAATTACAAAAAGAGTTCATCCAAACTTACCATTTAGAATTAAGAAATTAAAATGCACAGAATTGGCTCAAAAATACTTCAACCAATTGAGACATAATTTATCATTAATGGGTCATAATTTGAAAGCGAATGAAACTATTATCAGTAGTAATTTCTTTGTCTACTCTAAAAGGATCTATTATGATGGCTTAGTCTTATCACAATCCCTTAAACCAATATCTAGAGTGGTGTTTTGGTCAGAAACAATAGTTGATGAGACCAGATCAGCATGTAGCAACATAAGTACTGCACTATCAAAATCAATAGAACAGGGATACTCACGGTGGATTGCATATTCCATCAATATTATGAAAGTATTGCAACAGCTGGTAATTTCCCTTAAATATTCAATCAACCCAAGCATGACAAGTGATATTGTAAATCCATTAATTCGAAATCAATCATGGTTGATATGCGCTGCTTTGATTCCATCTCAATTGGGAGGATTTAATTATATGAACATTTGTAGATTATACGTTA
>PREDICT_PMV-157_Paramyxoviridae_Miniopterus schreibersii
TCAGGCAATTGCCATCACCATGAGAGTTCATCCCAATCTCCCCTATAGGAAGAAAAAGAACATGTGCTCTAAACTTGCCCAGCAATATTTCTATAGATTAAGAGAAAACCTAGCAGATATAGGCCACAATTTAAAAGCCAATGAAACCATTGTGAGCAGCAATTTCTTTGTGTACTCCAAAAGGATCTATTGGGACGGACTAGTACTATCCCAATCTCTAAAACCTCTATCTAGAGTAGTATTCTGGTCAGAAACAATTGTAGACGAGACAAGATCAGCGTGTAGCAATATTGGAACAGCTATTTCAAAATCAATAGAACAAGGATTTTCCAGATGGGTGGGTTATTCGATTAATACACTCAAAATAATCCAACAGCTTCTCATAGCATTGAAATTCGGCATTAATCCCGCTTTAACTTCAGACATTACCACACCTATCTACAACAACACTTATTGGATAATATCTGCTGCCCTAGTTCCCTCTCAAATCGGAGGTTTCAACTACATGAATCTGAGCAGGCTATTTGTGC
>PREDICT_PMV-157_Paramyxoviridae_Miniopterus schreibersii
TCAGGCAATTGCTATCACCATGAGAGTTCATCCCAATCTCCCCTATAGGAAGAAAAAGAACATGTGCTCTAAACTTGCCCAGCAATATTTCTATAGATTAAGAGAAAACCTAGCAGATATAGGCCACAACTTGAAAGCCAATGAAACCATTGTGAGCAGCAATTTCTTTGTGTACTCCAAAAGGATCTATTGGGACGGACTAGTACTATCCCAATCTCTAAAACCCCTATCTAGAGTAGTATTCTGGTCAGAAACAATTGTAGACGAGACAAGATCAGCGTGTAGTAATATTGGAACAGCTATTTCAAAATCAATAGAACAAGGATTTTCCAGATGGGTGGGTTATTCGATTAATACGCTCAAAATAATCCAACAGCTTCTCATAGCATTGAAATTCGGCATTAATCCCGCTTTAACTTCAGACATTACTACACCTATCTACAACAACACTTATTGGATAATATCTGCTGCCCTAGTTCCCTCTCAAATTGGAGGTTTCAACTACATGAATCTGAGCAGGCTATTTGTGC
>PREDICT_PMV-158_Paramyxoviridae_Miniopterus schreibersii
TCAGGCCATAGCTATAACTATGAGAGTTCATCCTAATTTACCATATAGGAAAAAGAAGAATATGTGCTCAAGATTGGCTCAACAATATTTTTACCGTCTTAGAGAGAATCTAGCAGATATTGGTCACAACCTCAAAGCAAACGAGACTATTGTCAGCAGCAACTTTTTTGTTTACTCTAAAAGAATTTATTGGGATGGTCTAGTGCTCTCACAGTCATTAAAACCTCTGTCTCGAGTAGTTTTTTGGTCTGAGACTATCGTGGATGAGACAAGATCAGCCTGCAGCAATATTGGAACTGCTATCTCAAAATCTATCGAACAAGGATTTTCTAGATGGGTGGGATATTCATTCAATATACTCAAGATCATTCAGCAAATACTAATCGCACTCAAATTCGGGATAAATCCTTCTCTAACAGCAGACATCGTGAATCCTATATATCAAAATATATACTGGATAATTGCAGCTTGTTTAGTACCATCTCAAATTGGAGGATTCAATTATATGAATCTAAGTAGGCTATTTGTAA
>PREDICT_PMV-158_Paramyxoviridae_Miniopterus schreibersii
TCAGGCCATAGCTATAACTATGAGAGTTCATCCTAATTTACCATATAGGAAAAAGAAGAATATGTGCTCAAGATTGGCTCAACAATATTTTTACCGTCTTAGAGAGAATCTAGCAGATATTGGTCACAACCTCAAAGCAAACGAGACTATTGTCAGCAGCAACTTTTTTGTTTACTCTAAAAGAATTTATTGGGATGGTCTAGTGCTCTCACAGTCATTAAAACCTCTGTCTCGAGTAGTTTTTTGGTCTGAGACTATCGTGGATGAGACAAGATCAGCCTGCAGCAGTATTGGAACTGCTATCTCAAAATCTATCGAACAAGGATTTTCTAGATGGGTGGGATATTCATTCAATATACTCAAGATCATTCAGCAAATACTAATCGCACTCAAATTCGGTATAAATCCTTCTCTAACAGCAGACATCGTGAATCCTATATATCAAAATATATACTGGATAATTGCGGCTTGTTTAGTACCATCTCAAATTGGAGGATTCAATTATATGAATCTAAGTAGGCTATTTGTAA
>PREDICT_PMV-162_Paramyxoviridae_Miniopterus schreibersii
TATAACAAGAAGAGTCCATCCTAATTTATCCTATAGAGCAAAGAAAATCAAGAGCACTGAAATGGCTCAAAAATATTTCAATCAGTTGAGAATAAATATGGCAGGTATTGGCCACAATTTGAAAGCAAACGAAACAATAGTAAGCTCTGATTTTTTTGTTTACTCTAAGAGGATTTATTATGATGGATTAGTTTTGTCTCAAGCCTTGAAACCCTTGTCAAGAGTTGTCTTTTGGTCTGAAACATTAGTGGATGAAACACGATCAGCTTGCAGTAATATTAGCACAGCAATAGCTAAAGGTATAGAGCAAGGTTTCAATCGGTGGATAGGTTATAGCTTGAATGTGCTCAAAGTACTACAGCAACTTGTGATCTCTCTGAAATTCACCATTAACCCAAACATGACAGACGATATAGTTGATCCGCTGTTAAAAAATCAAAATTGGCTGATTGCAGCTGCTATTATTCCATCTCAAATAGGAGGCTTCAATTATATGAATATGTGCAGATTATATGTAA
>PREDICT_PbV-56_Picobirnaviridae_Macaca mulatta
CATCATTCCAATAATGTGATCAGATTAGGCTGGTCGAGACTGGTTAGACAATGTATTTCCCGTCAAATATTCGATACCTCTCGCGTACGATATGGGTCAGATACGTACTGCCTTTCATGGGATGGGTTGCGGATCCGGTGGAACCAACTTCGATGAGACGATTACTCACCGTGCTGTGCAATAGGAAGCAGCTCAGTAAACCGGTAAGAGGGTTAACCTAAATTCACAGTGCCTGGGGGAAGCCGGTATTTTATGTTACCAAGGCAGGGATGTGGAGGATGTAAGGTCATCGTACTCTAGTCATGGACAGGACATGAATGTAGAGAAACAGAGTGCGAGCGAACATGATTGCACATACTTGCCCCGTTGGCATCATGACGCATATAGAGTGGGCGATGTATGTGTAGGTGTTTATTCAACGTATTGAGCGTTAGGTAGCCAGTGGGAACAAGAGGGATACTA
>PREDICT_PosaV-1_Picornaviridae_Macaca mulatta
TTGAGATCTCATTTGAAGGCTCGCCCCCCGAGGTTGTTCAAWTGAGATCTCAAATGACAATCCATTTACATGGTTATCGTTGCCATCTTCCATCTCAGTTTTGTATTGAGCAAAACCCTACATTTTTATGAATTCTAGTGATTCGATCTGTAATTTTCTTGGATTGTGTAAGCAATACAAAAGGGAGATGGAAGATGGCAACGATAACCATGTAAATGGATTGTCATTTGAGATCTCATTTGAAGGCTCGCCCCCCGAGGTTGTTCAATTGAGCGACCTCTTGGAGGTGGTTGCGAGTCGGCGACATACCAAAGTCGTCGCATTCCGATGTGTGAATGCAGAAACCGATGGTGTGGACGCTGCCCTCCAGGGTTTGAGGGTGGCGTGCAGGCTAGTATGGGACTACCTGGATCAGACGCATAGGAGCTGGGAAGAAGCGCTCCAGGTCAGTAACATCTTTGCGGCGAGCATCATATCGGCCTCTGGATACCGTCCTGACGGTAAATCCATTGGCTGTGTTGAGGCTCTTGCTCACAAGGATGCTGCTAATACTATAGCGCCTCTGGCCAACTGTACGTTGGTTCGCAGATGCGTTGTGATGTCAGGCCTGCAAACCTGTGTGAAGAATCGTATGCCGAACACTGCTTTGGTTCTCGATATGGATCGAGCGATTGAAGCTAATCTTGTGTTCGTGGCGTGCGTGTGCATGTTAGCTGGATTCAGTGATGATTACACTGATCTCCTGCAAGGGCTTGCCGAGTGGAAGCTCTCCGGGAATCAGTTGGCCGATGGCTTCGGAGCCATGGCTATGTGTTCAGCGATCATGCCGATGTTTAGTGCCGAGTCGTTCTTGGACTTGTTTAACAATGTCAAGGATACGATCTTCGGTGCTTGTAAATCCACGGCCGACAAGGTCGTGGCAGTCTTTCAGTCAGTTTTTGACAAACTCTGTGGATTCTGTAGTGGAGTGAATCAGGGGGTGTCGAACCTCTGGGCTGTGGTCAAGGACTATTTGTATGAGAAGTTTTGGTCCGTGATTGACTACAAGGGATACCTGTCCCAGGCAATTGCCAAGGTGACTGATGTGAAAGAACTAGTGACGAAACTGGTCCCGATGGGAGTGTTGATCATTGGGGGTGTGTGTTTCCTCAGTGGTATCATAACCGGGTCCATGTTTATGTCACTTTTGGGACAGTTTAAAGCGGTGCTTAACAAGGCAACGTTCATTGCTGAAGGCCCGAGTGATTGGGTGAACACGTTCGTGACAATCATCACGCTGTTCGTGAGTGGATGGGTTGATGTGCCCATGAGCAAAGTGTCAAAAACGCTTGCGTGTATGACAACAATGTTCAACTTCAGCAATTCTGCGAGTCGTAGTGTCGTGTGTCTCTTGGCTGTTCTGCCATCCTGTATCAGACGAGTGTTGAGCCAGGTGGTGGGACCAAGCGAGGATGAGATGTTGGAGCGGTACACTTACGTACTTTCAGATTGTCAAGCGCTGCTTTCGATGAGTAAGATCCCGGCCGTGGCCGGGTCTGTTGAGTACAGTGAAGAGATCCTACGGGTCTCTAAGCAGTGCATGGAGATCATCAGAGATAAAGCCACGAGTGCGGCTGTGAGAAGCTCTCTGGTGCACCAGATTGAGATGCTCGACCGCGTATACTCTAGCACGACTGCTGGGTCCTTTGTGACTCACACTCGCGCTTTCCCGTTCTGGGCTCACTTTTATGGTGTTCCTGGAATTGGGAAGACTGAGTTGATTAAGCACTTGGTAGGTTTGACGCGTGGTCGCTTGTATGATGGTAACAAGAAAGAAGGGACCCTCGATAGCAATGCTGGAGAGTGGTGGAGAAATGTAGCTGATCCCTTCTTCAGTGGCTACAAGTCGACGGATGAGTATGTGATCTACGACGAGTTGTTCAACTCCGCCGACAACGCGATCAAGGCCATGGTGTGTAATGAGTTACTCGCGATCTGCTCGTGCGGTATGTACCAGCCCAATTTCCCCAGCCTGGAGATTTCGATCCCGGGCATGAAGGGGACGGAGTTCCGATCTCAGGTTCTCATCTCGATGAACAATACTGATGGAATTCCCTTTGATGGAGACATTGAGAAGGGGTTGGCCAGAAGGAGGAACCTGATGGTGCATGTTGTGCCCAATCCCACGTTTGAAGAGTTCTTCAACTACGAGAGTGGTTCGTGGGATATCGCTGGGTTGTGCAAGAAGCATCAGATCTCCGAGCGGTCGCTGTTGAGCTCAGGTGCTATCCTGCAGTTTGAAGTCGTGAAGCCGTATCACAGGACTGGTGAGTGCCTGTATGATGAGCATGTTGTGAAGCGCCTCGTCGGATACCGTGAGCTGGCAGAGTATTTCGTCGACCAGCAGAACCGCTTTGTTGAGAAGATGAGAGCCCGTAACCTTGGCTTCACCTCTGCAATTAGTGCGGATGTGATTATCAAGAAGCGCATGGCAGAGATGAGAGGTCTCCTGCCCCCTGCTCAAGCTGAAGGACCAGAGGCTGAAGAGAAGAAGACTCTGTCGAAGTCGGTCAGAAAAGGGTTTTACTGCAAGTTCTCAGAGGCACATCAGTATATAATGTTGAGTGCCGCCAAGTGGGACTTCAGTGATTGTAAGACTGAGTCGTGTGCTACGCGCATCTGTACCAACTGTATGAACTTACCTGAGCACTGCCGATGCATTGCGGAGAATAAGAGACGGTGGTGGATGTATGTGAATGATGAAGTGAAGGTGTCGTATGCGCAGTTGATGAACACCGTAGCTCTCATCTCGAAGAGACTTGGATCAGAGAAGATCAAGTGCAATCTTGCTGGGAGCTTCAGGAATTTCATGWGCGGGGACCCTGTCATTTCCATTAATGGGAAGACGTTCACGGTGTACAAGCTGTCTCTGCCGGAAGAGGACACGACGTTCCACTGGCCCTCTAACGTGAAGAAGGTGCTGAGAGAGAAGCCTTGTGCCTTTGCGGATCTCATTGAGCCAGACACTTTCATTGATGAGAAGTCTTTGACCACTAACAGTGGGCGAATCTTCGATGAGAAGGGATTGTGTACTGTGCGACCTGAGGATCCAAAGTTAGTCTTGTACCTTCAGCAGGTGAAGTCAATTGAACCAAAGCTGAGAAAGTACCTGTTCACGAAGAGTTTTGGTGTCCAGCAGTTGACTGATGAGTTGAAGAAGCTGGTCACTGATGCTCCGAAGGAGAAGACCACGGAAGGTGAAGTTGAAGTGCCCACTCCTGAGAACGTGTCTCTGGATGGAGATAGTGGTGATGAGATGATGCACCCCTGTCCTCATGAGGAGATGTGTGGACTTCGACAGATTGGAGCTGACAAGGAGGGGGCTGACTGNCCTGATCAGCTCCCTGTTGAACAGCCTCCCAAGGAGGAGGTTCCTGAAGTTGGAGTGGAAGAGGCTCCTTCTCGTGACTCGTTCAATAGTCTTGAAGCCGGGGAGGTTGAGTACACCTCGCTCAGTGACGAAGAGAAGGAGGTCATTGAGAAGGAAGCTCTTAAGCACGCACTTGAAGTGGTGCGACAGACGACGTTGTTAGACGATTTGTCTCTTGTCGAAGAAGTTGGGCTTGATGATCCACTTGTTCAGATGGCTCCTAGAGATGTGGAAGGAGCGAAGAAGATTGAGAAGGACTCGTGGAACCTGTGTGGAAAGCTGGCAGCTTGCGCTTCCGGGATAGTGTTGATCTGTTGTGTGGGTTACGCTGTCTACAAGGTGATCCGCAGAGCTGCTGGTGAGAAGGAAGACCCTCAAGCTGACCCTGCGTCCGAGTTAGAGCAGGCGGTGTGTGAGAGTCCCACTCCAAGTGTCGAGGTGAGAGTGAAGCGCCATGCTGTCGAGTTTGTCGATGTAGATGAAGGCCGCCAGAAGAGAGCTCAGGACACGGAGATGCCGAAGGAGGCGATTCCAACTTCCGAGGCTCCTGAAGATTTGGTGGTCCATGTGCAGATTGGGCGCAAGACGTACAAGGCTCTCCCTCTGGGGGAGCATGACTTCTTGCTCCATCAACACATGAGCTTGGATGCAGTTCTCAACCCTCGGAACCCGCTGGTTGCGACTCTGTTGTTTAAGGAGAAGGAGTACCAGTGTGGAATTCAAGATGTGAGAATCATCCATGACAAGGATCTCCTGATCATCTGGCTGGAGAATCGGCAACTCCCGATGTTCCCGAACATTGTGAATATGTTCATGACAGAGGACACGTTAGCTCGCTTTGAGAACCGCAAGTATCAGTGGAATGTTAGAGCGACGCTTGATGGCATTTATTGTCAGACTGTRGGAAGCTATCGTGCGTGTGATACGTATGCAGATGGAGGTCAGTTCCGGACGATTGAAGATGTGATTTTCTACAGGGCTTCGACGAGAAGTGGAGACTGTGGAGAACCTCTGTTCTACTGGGACAGGACAACCTCCAGGTGGATGATAGCTGGGATTCATGTTGCTGGCAACGCCTTCAAGAATAAGGGTACGGACTATGGTCTGGGCCAGATTGTGACGAGGGAGGAGTTGTCAGATGCGGTGAGTGCCCGTAAGCTGTTGCACGCTTCTGATCAGAAGAAGAGTGAGGGTTGCACGATGAGCGCAGAAGCGTGCGACTTGATGATGGAGATGGATGGAGAAGATTATCCCAACTTCATCAAGTCGACAACGATCTCAGAAGGAGATGTTGTTTACATTCCGTGCAAGAATGCACACAAGCCTACGTTCTTTCAGACTAAGGGAGTCTTTGAAGTGGAGAAGTTCCCCAGTGTCGTGTCGATTGATGATCCGCGATCTGGTGGACAAGACCCCTTGAGAGTGTCGTTCCAGACGTTAGCTCGGATGGAGCAGCCGAAGCTAGATGAGGACAAGGTYGACGCGGTTGCTGATGACTTGTTTGAGGTGTACAAGAAAGCCGTCGATTTCGGTATCTACAGAAGAGAGCTGACGATGCAGGAAGCTGTTGGTGGAATTGATGGAAAGTTGAAGTCGATCAAGTTCAAGACTTGCGCTGGTTGGCCGTTGGTGAAAATGGCTCGAAATAGAGGTAAGCGTGAGTTCGCGAACAAGATCAATGACGAAGTCTACTACTCTGACGATTTCAAGGAGATGTGTGATCACTTTGAGGCGTCTTTGAAGAAGGGCCATGAGGAGGACTTCGCGTTCCTAGCTTTCTGCAAGGATGAGCTTCAGAAGCAGAAGAAGATCGATGAGCACCGAACTCGNSCAMWWYACTGYGRWTCAWTGAWYCRCAGTRWWKTGGCGAGAAAGAAGTTCGGGTGTTTGTTGTTGGCGATCAACAACAGTACCGGAGAGTCAAACATTAGTTTGAATGCTCTGAGTGCTGATATGTCTATCATCAAGAGATACCTGGATGGAGTAGTGTGCAAGGACGAGTGCAGGTTCATTGCTGGTGATTACAAGAACTTTGATCAGCACTACATTAAGCTCTTCCAGAAGAAGGCGTACGAGATCTTGTGGCGCTTGCTGGATCACCCGGAGTGGGTCACGAAGGAGGAGTGGGACAATTTCGTCTGGTATGAGATGAATAGTCCGGTGCAATATGGAAGAGTGAGATATCTCTTCGATTGCGCACACTTCTCTGGTTGTGTCTTCACGACGATCGTGAACAACCTTGTCAATTCCATGATGATGAGATACATTTTCCTCCAGCATTTCCCGCACCTGAGGTATGATTCGGTTGTGCGTGGAGTGTTCCTCGGAGATGACCACATTTTGTCCGTGAACGTCGAGAAGGCTCCTGAGTTTAATCAGCAGAATCTGATTGAGTGGATGAAGGAACTCAACCAGGTGTATACTGATGATCGGAAGGAGACTGTTGGTGTCGATAAGTTCAGACGTTTCGAGGACATTACGTTCTGTGGAGCTCACCCGTTCCAGTTCAATGGACTGTGGGTTGGTAGATTGAGGAAGAGCTCAATTGAGCAAGCGTTGTTGTGGGCTCGTGAAGAGGAGACCATTCTTCAGACGGCAGAGACCATGATGGAGTATGCCGCTATGTGGGGCCGTGAGTACTTTGACGAGTTCAAGAGCAAGGTCAACAAGGCACTCGAGGAAGAAGGGTATGAACCCCTGGATGTGTCGTACGGGATTCGGTACGTTGTGGCCAATCGGACAAAGAGCTCAGGCCAGGATTACGGATGCTGGGCAGAAGGTGACGATGAGCCTCCTAGAGGCCCTAGTTACTGGACTTCTGAAGCGAGTCTGACGGAGTTTGAAGGACCAGAAGATGAAGAGTACCAGGAGATCGTACCCCTCCAGCAGCCAACTGACGGTTCAGGAATGAGTGGAGTTGGTCAGGACCTCTCGTTGGGTATGTCGGAGTTCCTGTACAAGGTGAGCAAGGAGTGGTTGGCTTCTCAGCCTAAGGGTACAGTGATTTTCGAGTGTTCTGTGCCGCATGGGCTCTTGGCGTTGAGTAAGAAGGACATGCAGATGACGAAGTTCAGATCGTTCACGTTCTTCCATGGGACTGTCGAGGCGAAGTTCCAGACGAACGGGAACATGTTCCAACAGGGAATGTTGGTTGCTGTGTTCTTCCCTCTTAGTGACAAGTACCAGGCTACTTGCAGCTTCTCTGATTTGACTGCTCTGCCTCATGTGTTCATCAAACCCACGAATTCTGGGGATGTTGTGTTGGAGATGCCCTATAGGTATCCGACCCCATACATGAGTACGATGCAGGTGGATCAGACAACGTTGGGGATGCTGAAAGTGTTCGTCTGGAGCCCTCTGAAATACATCAGTGGTTCAGACATCAGCATGAGCGTGTACGCGAGATTCGTTGACACTGCTTTGAAGATTCCGTGCCCTCTGCAGGAGACTAGTGCGTTGAAGGGCGTGGCGTTGGATAAGTCGGTGACGGACGAGATAGCACGCGTGAAGCAGATTATCGCGCTGGAAGATCAGCCTCTGGAGATGGTGGCTGAGGGTCCTGAGGATGTGCCCGCTGATGCTCCAGAGGTGGAGAAGCCGGCGGCGCCGACTGAGGCTCCTCGCCAGAAGTTGATTATGCCTGGTTCCCCTGAGGCGCAGAAGATTGCCGGATCTCGCCGTCGAAGAAGAAGAAGGTACAATTGGGCCAAGCCTACTGCGAGAATGTTGAAGAGACGCAGTTACTACCTCCGATTTATTGCTCCTAAGCGGAATGGAGGCAGAAGGTTCAAGAACCCCAATCGAAGAGCGCGCAGGTACATTTCGAGGTTCCCTGCCCCCCTTCAGAACAAGGCGAAGAGTCCGATGGACTTGGATGCAGCGAAGAGAAACAAGCCGTTGGAGAACGTTCCTGCTGAACAGCAGAATCTGTTAGCCGAGAAGGCTGCTCACTTTGGATTGTTGGATGAAGTGTTGGATGCAACCGGAGCGTTAAATATGTTGGCACCCAGTGACAATCGCCCGAAGAAGGGAAAGGCGGCTGATCTAGTTAAGGGGGTCACATCGATGGCGCAGCTTGTGGGAGCTCTGGGTTTCCTTGACAATCCGAATGAGACAGAGGTGCCGACGAAGGTGGTGCCTCTGTTGGACGGGATGTCTAAGTGTGTCGATAAGCATGTCAGCACTGGTATGCAGTTGGCTCCAAATGCGTTGAGTCGAGCTGGTCGTGTGGTGATGGATCCGAGCGAGATGGATTTTGCCAACTTGTTGGCCAGGGAGGTTTTGTACTTCACGTTTACGTGGAGCGTCAGCCAAGCTGAAAACACCACTCTCTTGTCGATCCCGATCAACTCGTTGTTGGACTCTGCAGCTAATGCTCTCCCGGATGGGAATCTTCACAGGTATATCCTGAATCAGTTTGCCTTTTGGCATGCAGTCCCAGTGTTCCATGTGTATGTGATGAAGAGTACGTTCCACACTGGAAGACTGCGAGCAGTCAAGATTATCGGAGTCCCGGCTCCGGTGGAGGACGCGAGAAACACCTGTTACACGGATGTGATGAATTTCGATTCGTCTAGTTCAGACAGTGTCTTCAAGTTCGAGTGGACAGGGTTGACCGATTACTTGCAGACGGTGCACCCTTCGTCGAATCTCGGACCTGCGTCTCTTGATTGTTCCCTCGGGTACCTTCAGATTGAGGTAGCTAACCGCCTCTCCGTTGCCAACTCTAGTGTGAGTGACTCAGTGGAAGTGTATGTCACTGTGAGCTACGAAGAGGTGCGTCTGGCTGTTCCCCGCCCGTATCCCGTGTACACGTGCACCTACCTGTCTTCGGGTAAGGACACGCCTAACACTGCCTACGGATGGGGTTTCGCCAAGGCGGAAGGCCCCGATGATGAAGACGACTTTGAGCAGGGCCCTGAGGAGGTTCCGGACCAGGTTTCGGTTGCCGATGATGACAGTGAGAATGTTGAAGGTGTTCTCGCTGGGGAGGATCATTTGGCGATTGGAGCCCAGTTCGAGTTCAACCCTGGCTCTGTTTTGGACCTTGGTAGAAGGTTCACGTATAAAGCAACTCTCCAAAACTCTGGAATTCACATCCCTGAAGGGGAGCATAAGTACCATTTTAGAGTGGAGTGGTTGTATGAATTTGTCCCGATTGTGGAAGGCCCTGACATGATTAACATGTATAGAGGGTTCAGCGGTGGCATGTGCTACCGCTTGTTTGTTGATGACGGCCCCATTGGAGTATATGGTGGTCACATCAGTTTCGTCCGATGTTCTTTCGTTCCTCAGTGCTATGGAAACACCAGTGGTGAGACAGACATGAAGTTGTCGGTCTGTGACTATGGAGTGGTGCGTGATGGTTACAAGATGTACAGGAGTCCGGCGGTTGCCCCTCTTCCGGCTGTGGAGGAGTTCTCGCCATTCACTCCTGATCAGAAGTGGATTGACATCACCATCCCGTATCAGCACCAGAATCTGTTCCAGAGGACTACTAACAGAAGGACTGGAAGCGCAGGTATTTTCTACGACAGAACAGCGCTTGGTAAGATCACGATTGGAGTTGAGGGATACGTGCCGACTTATTATACGGCAGCAAACGGGCATCCGGTGGTCCGAGTGTACTCGAAATTTTCGGATGACACGTCTGTAGGTGTTTTTGTCCCCCCTCCCGGTTATGGGAAGACCAATGCGTATATGGTTGGGAAGTACGGTTTCTGWTTGTTTTATGTTTAATAATTTAATTATTCAGATTCGTCATCTGGCCTCATTCGGCGAAACATACACTACAATCAGAAACCGTACTTCCCAACCATATACGCATTGGTCTTCCCATAACCGGGAGGGGGGACAAAAACACCTACAGACGTGTCATCCGAAAATTTCGAGT
>PREDICT_PosaV-2_Picornaviridae_Macaca mulatta
TTGGAAGCTACCGTGCGTGTGATACGTACGCGGATGGGGGTCAGTTCCGAACGATTGAGGATGTGATTTTCTACAGGGCTTCGACGAGAAGTGGAGACTGTGGAGAACCTCTGTTCTATTGGGACAGAACGACTTCCAGATGGATGATAGCTGGTATTCACGTTGCTGGCAACGCCTTCAAGAATAAGGGCACGGACTATGGTCTGGGCCAGATTGTGACGAGAGAGGAGTTGTCAGATGCTGTGAGTGCTCGCAAGCTGTTGCATGCCTCCGATCAGAAGAAGAGTGAGGGTTGCACGATGAGTGCAGAGGCGTGTGACTTGATGATGGAGATGGATGGCGAGGATTACCCTAACTTCATCAAGTCTACAACGATCTCAGAAGGAGATGTTGTCTACATTCCGTGCAAGAATGCACATAAGCCTACGTTCTTCCAGACCAAGGGAGTCTTCGAGGTTGAGAAGKTCCYTAGTGTTGTGTCGATTGATGATCCGCGATCTGGTGGGCAGGACCCTCTGAGAGTGTCGTTCCAGACTCTAGCCCGAATGGAGCAGCCGAAGTTGGACGAGGATAANGTCGATGCGGTTGCCGATGACCTGTTCGAGGTGTACAAGAAGGCTGTTGACTTCGGTATCTACAGGAGAGAATTGACGATGCAGGAAGCTGTTGGTGGCATTGATGGGAAGCTGAAGTCGATCAAGTTCAAGACGTGCGCTGGTTGGCCATTGGTGAAGATGGCTCGTAACAGAGGTAAGCGTGAGTTCGCGAACAAGATCAATGATGAGNTCTATTACTCTGACGACTTCAAGGAGATGTGTGATCATTTTGAGGCGTCATTGAAGAAAGGCCATGAGGAGGACTTCGCGTTCCTAGCTTTCTGCAAGGATGAGCTCCAGAAGCAGAAGAAGATTGATGAGCACCGAACACGTGCGATTTATTGTGACTCAATGATTCACAGTGTTGTAGCGAGAAAGAAGTTCGGGTGTTTGTTGTTGGCGATCAACAACAGTACTGGAGAGTCGAACATCAGTTTGAACGCTCTCAGTGCTGACATGTCCATCATCAAGAGATACCTGGATGGAGTAGTGTGCAAGGATGAGTGCAGGTTCATTGCTGGCGATTACAAGAACTTYGATCAGCACTACATCAAGCTCTTCCAGRAGAANGGCGTACGAGATCTTGTGGCGCNTGTTGGATCACCCGGAGTGGGTCACGAAGGAGGAGTGGGACAATTTTGTCTGGTATGAGATGAATAGTCCTGTGCAGTACGGAAGAGTGAGATACCTCTTCGATTGCGCGCACTTCTCTGGTTGTGTCTTCACAACGATTGTGAACAACCTTGTCAACTCCATGATGATGAGGTACATTTTCCTCCAGCATTTCCCGCACTTGAGRTACGATTCRGTAGTGCGTGGAGTGTTCCTTGGAGATGACCACATTCTGTCTGTGAACGTCGAGAAAGCTCCTGAGTTCAACCAGCAGAATCTGATYGAGTGGATGAAGGAGCTCAATCAGGTGTACACTGATGATCGGAAGGAGACGGTTGGTGTTGACAAGTTCAGACGTTTCGAAGACATCACGTTCTGTGGTGCTCACCCGTTCCAGTTCAATGGGCTGTGGGTTGGCAGATTGAGGAAGAGTTCAATTGAGCAGGCCTTGCTGTGGGCTCGCGAGGAAGAGACAATCCTCCAGACGGCTGAGACYATGATGGAGTATGCTGCYATGTGGGGKCGTGAGTAYTTTGATGAGTTCAAGAGCAAGGTCAATAAGGCGCTTGAGGAAGAAGGGTATGAACCTCTGGATGTCTCGTATGGGATCCGGTATGTTGTGGCCAAYCGAACGAAGAGCTCAGGTCAGGATTAYGGATGCTGGGCTGAGGGTGATGACGARCCCCCTARGGGCCCTGGCTACTGGACCTCYGAGGCGAGYYTGACTGAGTTTGAGGGCCCAGAAGATGAGGAGTACCAGGAGATTGTGCCACTTCAACAGCCGACTGACGGRTCAGGAATGAGCGGGGTCGGYCAAGATCTCTCGWTGGGTATGTCRGAGTTCTTGTAYAAGGTGAGTAAGGAGTGGTTAGCTTCTCAGCCTAAGGGTACAGTGATCTTCGAGTGTTCTGTGCCGCAYGGGCTCCTGGCGTTGAGTAAGAAGGACATGCAGATGACGAAGTTCAGATCGTTCACGTTCTTTCATGGAACTGTCGAAGCGAAGTTCCAGACGAACGGGAACATGTTCCAGCAGGGCATGTTGATCGCAGTGTTCTTCCCTCTGAGYGATAAGCACCAGGCTACCTGCAGCTTCTCTGATCTGACTGCTCTGCCTCATGTGTTCATCAAGCCCACGAATTCGGGGGATGTTGTGTTGGAGATGCCCTACAGGTATCCGACCCCGTACATGAGCACGATGCAGGTGGATCAGACTACTCTGGGGATGCTGAAGGTGTTTGTGTGGAGCCCTCTGAAGTACATCAGTGGYTCTGAYATCAGCATGAGTGTGTACGCGAGRTTCGTTGACACTGCTCTGAAGATTCCGTGCCCTTTGCAGGAGACGAGTGCACTGAAGGGTGTGGCATTGGATAAGTCGGTGGAGGATGAAATTGCTCGTGTGAAAGAGATCATCGCGCTGGARGATCAGCCTCTTGAGATGGTAGCTGAGGGTCCTGAGGATGTGCCTGCTGAAGCTCCAGAAGTGGAGAAGCCGGCAGTGCCGTCTGAGGCTCCTCGCCAGAAGTTGATCATGCCTGGCTCTCCTGAGGCGCAGAAGATAGCTGGATCTCGCCGTCGAAGAAGAAGAAGGTATAACTGGGCCAAGCCAACCGCGAGAATGCTGAAGAGRCGCTCCTACTACCTCCGGTTCATCGCTCCCAAGCGCAATGGAGGCAGAAGGTTCAAGAACCCYAATCGTAGAGCGCGTAGATACATCTCGAGGTTCCCTGCTCCTCTTCGGAATAAGGCGAGGGGTCCAATGGACTTGGATGCAGCGAAGAGAAACAAGCCGTTGGAGAACGTCCCTGCTGAACAGCAGAATTTGTTAGCCGAGAAGGCTGCCCATTTCGGGTTGCTGGATGAGGTGCTGGATGCAACAGGAGCGTTGAACATGCTAGTGCCCAGTGACAACCGCCCGAAGAAGGGGAAGGCGGCTGATCTAGTGAAGGGAGTCACGTCAATGGCGCAGCTTGTAGGAGCTCTGGGCTTTCTTGACAACCCAAATGAGACTGAGGTGCCGACGAAGGTGGTGCCTTTGTTAGACGGTATGTCTAAGTGTGTTGACAAGCATGTCAGTACTGGTATGCAGTTAGCTCCGAACGCTTTGAGTCGAGCTGGTCGTGTGGTGATGGACCCAAGTGAGATGGATTTTGCCAACTTGTTGGCCAGGGAGGTTTTGTACTTCACGTTTACGTGGAGCGTCAGCCAAGCTGAGAACACCACTCTCTTGTCGATTCCGATCAATTCGTTGTTGGACACTGCTGC
>PREDICT_PosaV-3_Picornaviridae_Macaca mulatta
GCGTGTGCTGTGGACTGCCCCAGACCAAGTGCGAACTCGGAAGGTGTACTGCTACTTCTCTGGAAATGAGGGGTACTGGACTTCACCCAAGGAGGGCACGACGGCCTTCTGCGTGTGCTGTGGACTGCCCCAGACCAAGTGCGCGTGTCATGAAGGTGAGAAGGACCATGTGTGGGTGAACAGCGAGACGCTAACGTTCTACCGACGGTTGAAGCTGACCCTGGCCTACTTGCTGAAGTGTGATGGAATGAAGGGGTACGATGTGCCTAGCACAGTCGGCCATGCGCTGATCCAGTTGCTGACCGGAGCTGTTGTTTCTAGCATCCGCTTCACAGAGGATGCTCGTCCCTGGAGATTTGCAGTGGTTGAGTTTGATTATGTGGGCTATGCTCGCATGCCCGAACATGCCATGTTCAACCAGGTGGATTTTAGAACCTGCGTTCTTGACTCCTGGAAGTACAAGAGGATTCATGATTCGGCTTTTGTGGACAACATGCCTGCTGAGCAGATCAGAAGGTACAGGTACTACATGACCGAGGAGGAGCCTCCTGAGCTTGAGGAGCCAGCTGTTAGGGCCGAGAACAACGGGAAAGCCAAGAAGAAGTTGGCTGAGGTGCCCCATTCTGAAGAGATCGACGCAGGTAGGAAGATTGATGAGGGATTCCTGGAGATGGAGTCCCAGGCCCCCGGAACCGTGGAGCCTGCCCCACAACTCCCCAGAATTGAGTTCGAGAGTCCCCTAGACGAGATCCAGCGTCTGAACAAGCAGATGGTTGACAAGGGAGAGCCAGCTGTTGACATTCTCCGTAAGGATGTTCCTCAGGAAGCTAAGGACATCAAGGAGAGAGAGCGTATTGAGAAGCTCAATAAGGAGAGAGTTGATAGGAGTGCCGCAGAAGCTGACTCTGAGGACAGCTATCGATCTGCAATTGAGGACAACCAGATCCCTAAGGACGAGAAGGCTAAGAAGGGATTCTGGACCCAGCTCTTTGAGAGTTTGAGACGCTTTGAGAGTGTTCCTGAGGAGATTAAGTCGGTTTGGAGAATTAAGAGCAACCCTGGAGGTGCTGTAGGAAGCGCGCTGAAAATYGTGATGAAGTCTGCACTGATTGTGAGTGGGTGCCTCGGTGGTGTCTACATTGTGTGGCGACTGCTTGACTCGTTCACCAAGTGMGRWGGTCCCCNCTNGRCAWYCRMSWSBYGRWTGYCGAGTGGGGACCATCTGGAGCTGCGGGAAGRCACGCGGAACARGCCAAGCCCCGYCAAAAGAGCTTTTCTCGCTTGTCGTGYGGRGGCGTCCCAAAGGCGCTCGCTGAGGCGAAAGTGATGAGAGTTCTCAAGATGGAGCTTGGAGGCAACACCTTTAACGTGATYCCGGTGAAGGACAAGTGGTTCCTAACCCACAAGCACAAGGTGGCCTCTTGGTTCGCCACTCACTTTGGAGCTGAGTTCACCATAGTGGATGGTGAGAAGCGCATGGCGTGTCATGTGGTCACAGGCAGCACCATTGTCAGTGACGAGAGAGACTTCATGGTGTTCCAGGTTGAGTGCAAGCAAATGCAGAATTATGCTAATATAGTTCATAAGTTTGCTGGAGAGAGGTTCATCGCAAAGTTCGTGCAGGCCGGCAGAGATTGGGACTACTACGCCGACTTCACTGTRAGCGGGAGAGCGTTTGGCACGGTTTCATACTGTGCTTGCGAGAAGTACCTTGATGACAAGGAGTTCCTGTTTTCCAGAGACATGTTGGTGTACAAGGCCATGACGGCCTCGGGAGACTGTGGCACACCAATCTTGATGCATGACCGCACTCTTGGAGARTATGTYGTGGCCGGCATYCATGTTGCTGGSAGCCAGATGAAGGAGCTGATCGGAAGTTTTGGCATAGGCCAGATCGTCACGAAGGAGGATCTGATCGARGCCCTTGAAGGGAGCGTGAAGCCTGTGGAGGTGAAGGACGCTGAGGCCAATGCTGGCCCTTTRGTGGAGCCCGATGCTGAGCATCCTAACCTTGTGAAGGTGGAGCCTGTGCCGAGAGASGAGATAGTCTACATGCCGAGAGAGAGTAGACTAGAGAAGACRCCGATCAAYGGCAAGCTACCTTGGCCGTCGAAGAARGTGCCTGCAATCTTGTCTAGTGAAGACCCCCGAGCGGATGGGCAGGATCCGCTGAAAGTGTCCATGGAGACGCTGGCTTCGCTCAAGCAGCCWAAGATAGATGAGGATCGTCTGAAGGCAATTGAGTGTGATCTTCTGGCAAAGTATGAGAAGGACGTGAAGTTCCCCCTGCTGAGAGARTTGACGCTGGAAGAAGCAATTGGTGGAGTTCCTGGAGTGTTGAAGGCAATCAAGTTCAATAGCTCCGCCGGCTATCCGCTAGCCCTTCGCCCTGGTGTGACTGGCAAGAAGCAGTTTGCGCACAAGGAGGGCGATGAGGTTGTTGTCTCCATCACCTTTGAAAGGGAGATTCAGAAATGGAGAGAGTACATGGAGACGGGAGTAAATCCCCAGCAGTTTTACTATCTTGCCTACACGAAGGATGAGCTGCAGAAGCAGAGCAAGGTAGAGGAGAAGAGAACCCGCGGCATCTACTGCGGTAGCATGGTGAGGAAYGTGTTGGCCCGACAGAAGGTGGGCTTCCTGCTGGCTGCCATCAATGCGATGGAGGGAGAGAGCTTCATCTCTATTAATCCCCTGAGCAAGGAYATTAATAAGGTATGGCATTACCTTACAGAGCACTGCAGATGGCAGTTGGTGTGCTTCATTGCTGGAGATTACAAGAACTTTGATCAGCACTACATTCGTGCTTTCCAGGAGGCTGCCTATCGCATTCTATGGAGATTGATYGAGAAGAGTGGATGCGATTGGGTGACCAAGGATTGGTGGGACAGATTTGTRAGYCTGGAGATTGACAGTGGTGTGCAGTATGGTGGATACCGCTACTTTTTCCGGGCTGCTCACTACTCCGGATGCCTATTCACCGTGGTTGTGAACAACATTGTGAACTCTCTTTACATGCGCTACATCTTTGCGGAGGTTTACCCCTACTACAAATATGATGATTGCGTGCGCGGAGTGTTTCTYGGTGATGATCACATCCTTTGTGTGGATGCGGAGAAGTGCCCCAACTTCAATCAGCASRMCCTGGTCGATCTGATGCCYAAGCTGCTTGGACAGATCTATACCGACGATGAGAAGAAGACCGAAGGTGTGGAGCCGTTCCGTAGCTTTGAGAACATCACGTTCCTTGGTGCYCACATGAAGCAGATCGGAGGAGCCTGGTGTGGTTGCYTGAGAAAGGACACACTTGAGCTGAGCCCTCAGTGGTGCAAGTCGCAGGAGGCCTTCTACCAGATCCTCGAAGCGATGAGTGATTACTGCTCGATGTGGGACGAGGAGTACTTCGATTACTGGGTCGAGAGCATCAACAAGGCCCTCAAGGAGTGTGGGATGAAGCAGATCCACCCTTCCTGGGGAACTCGCCTTGTGGTTGCCAACCGAAGCGCCTCGACCGGAGTCGACTTYAACTTCTTCGCTGAGAGYCCTACTTTTGTTGCGGAGAGTGGCGGAAGCTGGGCTGAGGTGGACCTTTCTTGCTTTCGGAAGATGAGCAAGAAGGCGAGATGGTTCACTGAGGAGAAGTTCCCTCCTCTCCCGTGCAGAGCYGAGAGCGCCCCACAGAAGGAAGCGACGGTCGCAGAGATGGTGAAGGCAGCTGAGGAGCAGGGACCAGTGCTTGATCCCATCATCGCTCAGAGAAAGAAGGGAGTTGACCTYCAGCAGCAGCCGGTGGAGTCCGCTGTTCCGGGGATTTGTYTGACGCCAACCCAGAGAAGAAAGGGAAAGAAGTTGACGCCAAGACAGGTCAAGAGACAGCAGTGGTGGGCCGCGAACCGCCATCGTGTGCGCCGTGGACAGAAAGGCGGTTTCGTTTTCGGGAAAAACATCCCGAAGAGCAAGCGCGGAGGCAGTCAGAGGAAGGGAAAGGGTCAGCAGCGCAAGCCGCGCCCAACTCCTAATCCTCTGAAGGAGCAGGCCAAGCACTTCGGRCTGCTGACGGAGATCGAGGAGTCGGCCACACAGCTTGCGAGTGAGACAGTGAGCAAGCTAGCTAGGAGCGGGAAGCCCTTRGTGTCGACCGCGTTGACCATGGGTCARCTGTGTGCTGCRGCTGGATTCCTTGACAATCCGCTGGATTCTAGCGACGCGCGACCTGTTAAGCTTGGGATGGGTAATATGAGCAATGTSACGGGGCCTTACAATGCGCACAATCTCCAGCTTGCTGCAGATGCTATCTACAGAGCRGGGAGAATCGCRYTGGACCCTACCAGCATGGACATTTCTGACCTGCTTGGTAGGGACGTGCGCATTGCCACGTTTGACGTCGAYATTGCTGATGTTACCAACACTAAGCTGTTCAGCATGAGACTYGACTCCACCTTCGGAGGTWCAGGAGATCTGCCTGAGGGGAATCTGATTAGATATGTCCTCAATCAGGCGATGTACTGGCACGCCGTGATGGTCTTCGAGTTGATCGTGTTCAAGAGCCCCTTCCACACTCTGAGAATACGTGTTGTGAAGACGTATGGAGCCTCCTTTGACRCTAAAGAYAGATTCTCGACCTATACCCAGGTYTTGGATTAYGCTGGAGAGTCGAAGACGGCATCCTTCATTGTGGATTGGGTTAGTCCCACTGATTACCTGAGAACCTACAGTGGGCCCAGCTCCCCGGAGTTGCACTACCCGAAGTATGGAGGGGGTGGTTTTGATGGTGAGAGCCTTGGCGAGCTTACCCTTGAGGTGGCGAATCGTCTYTCTGTGGCGAACAACGCYGTGGCGACGACGGTTTCTTGTGCCCTTCTCATGCATTTRGAGGAGGTCCGYACAGCGGTGCCCAGAGTTGGCCTTTACACTCCCATGCTTCAGCTTGGGACTGGRCCTGCCAACATCGTGCCCGCTAGAGGGTTYGCGAAGAGCYCGACYAATTCTGTGTTCGTTGCAGAGTCTATGACGAGCATGAACACAGACATGGAGATGGGTTCGCAGTTCGTGCCGGCCACTCAGCCCACCGATGGYTCCGGCATGCAAGGAAGCGATCAAGGCTTTGATCTTGGCCTGGATTCGTTCTTGTATAAGATTAGTCTTGAGTGGACTAAAGATCAAGCGGAGGGATCCATTCTCCTTACTCTTGACGTTGCTAAGGACTTGGTTAAYTCCGCTAATGGYGACTTGCAGGCGATGAAGTTCGCCATGTTYACGTACATGAGATCCGATGTGGARATTCGGTTCCAAACWAATGGGAACCAGTTCCAGCAGGGGGCTCTGTACGCCTTCTTTATGCCTCTGGTCAAYCCTGAGTATACCCCCAGTATCCAGGATTGGACCACCYTGGAAGGGACGATGATTCAGCCCACAAAYAGCTCCGATGTTGTGCTGAGGATTCCTTTCCACTAYTGGGCGCCCTACGTTTCGTGCAGGACCCCCACATGGGGCATTCTGAAGGTAGGAGTTTACTCCCCTCTGCGTTATGTGGAGGGAAGCAGCGTCACAGTCTCGCTGTATGCGAGATTTGTCAACTACACCTTTATGGTGCCTCGCCCCGTGGCCGTGGCTGAGAGCGCGGCYCAGGARGARGTGGGTGAGATCCTTGATGGTGGAGTTGACGCAGAGGACCAGGTGTCTGTGAACGGAGACGATGAAGAGAGTGTCGAAGGGGTGATCGCCGGAGAAGAGGTTCTCCAGGTTGGAGCTCAGTTTGAGTTTAACCCCGGCAGTGTTCTCGACTATTTCAGACGGTTCACGCAGGACCCGCTGACCCCAATTCAGAGTATTGCCAATGATAATGGGGACACAGTGTACAACATTCCTGTGTATTTCCGTGGCTGTGATCTTCAGTTCCTGTACAGAGCTTGGTGTGGCGGGATTGCATATCGG
>PREDICT_PosaV-4_Picornaviridae_Macaca mulatta
CAAAATTGAACTGGTTATTAAAAACTGTCATTAAGTTGTAGAGTTTTTACTAACCAGTTCAATTTTGTCGTAAATAGCAACAATACTGATTCAGATCAAAACGATCAATCAAGTTTGTATGTCTTTGTTGGCGGTTCAGTCCGCTTAAGATGTCGTACATTTGCTGATGTAATGAGATTATGTGACGAGTTTGATTGGGAAGACGATCCCTTGCCACTTATCGAATGCATGAGTGTTGACGAGTGTGTCGATGATATGACACGCTATGTCGTGAGAGTGCTGCGTCTTGACCAGATGCGCGCTAATCCTCGTAGCTTCGTACGCCTGGCCTGGGCGACCCTTGATGGGGTTGACAAGGCCAGAAAGAACGATTGCGAGAGAGCCTATAAGGCTTACGAGGACACAGATCTGATTGGAAAGACGGTGTTCAACCTTCTTGGTATGATACATTGTCAGTCCATGAGGATCCTGCAGGCGATGACTTTTAAGTCCACGCCTGCGCAAGCTGCGTCCGTCTCCAGATGGATGCAGCTCATTCAGACGCATGTTCATGCGCTCCTGGCTATGCTCAATGGCAGAGCCCCGGAGAATGAGATTTTGCGTCTAACTGAGCAGCTTGATCACTACTTTGTCACTGATGATGGAGTCGTGATCACTGAGGATGTTGATGCTGCTGGGAACATGCTCCCCCGCCCGCGGCTTGTGGCCGAGGCTGGAGATCCTATGTTCCTTCTTGAAGATGTGAAGGAAGGAAGCAGTGTTATTGAGACCATTACAGGATGGTTTTCCTCGCTCCTTGAGAGAGTCATGGGAGCGGCGAAATTCGTTGGTGATTGGTTCTCACAGGCACTCGAAGCCGCTAAGAATTTCCTTGTTGGAAAGGTCTTGCGGTTCCTGGACGTTGACGGGCTGCTGTCCAGCTTCTATGCTTCTGCTAAGAAGAGCTTCAAGAGCCTCGTTGAGCTGTACAAGACATTCCATCCGCTGTTGATTTTCCTGGCTGCTGGCATAGGATTCCTGGCGGGATTCCTGTCGGAAGCCGGGTTTTTCATGGCGATAGAATGGACCAGAGCGAGATACGTCGCTGAGTCTGCCTTCGACTGGGTTGCTTTCCTGAGCACAGCTTTGCTTGGGCTTGTCTCCTTTAGAGGTGGAATTGAGTTGAGTGATGTCACTCGCTGTATCCGTAGTGTTACGGACCTGTTCAATTTCAATGGAACGCTTAGTAGAATGTGGGCGTTGATTTTGAACATCCTCCCTGTATGCATCCGCAGGGTGCTTGTGCGCTTCTTCGGAAGTGATAAGGCACGTGCTGAAGATGAGAGCACGGTGTTCTTTGCTGAGAGCCAGGCGTTGCAGAGCCTGAGCAAGACTCCGAGCATGGCTTCGGGAGAGGAGCTCAAAGTGAGAGTGCATGATGCCATAACAAAGGGGATGACGCTGTTGGCTAACATGCCTGGAGACAGCAACAGGTTTAACCTTGTTGTTGCAGAAGTGAGAAAGCTCACCCAGATGTACTCTGCTATTGTGGGAGATCCGCTGACTTCCCGAACGAGAGCGTATCCTATCTGGATTCATCTCTTCGGAACTAGTGGAATCTCTAAGACAATTGCGGCGAGAGCGCTAGTTGACCTTACCAGAGGTCAGCTCTATGATGGCAACAAGCAGGATGGCTATCTCCCATCGAACGCCCGACTCTGGAGCAGGAATGGAGCAGATCCCTACTTCTCTGGCTATACTAATGATGTTGAGTATGTCTTCATTGATGACCTGTTTAACACTACCAGTATGGCCGATGCTTCTGTCACTGCTAGAGAGCTGCTTGCAATCTGCAGTTGTGAGATGTACATGCCTGTGCTGCCTGATGTTAACGTCTCACCCACGGGAGTGAAGGGAACCCGGTTTGAGAGCCAGGTTCTGATCACTACTAACAACACAGCGGGCTTCCCTATGGACGGCAACGTCGAGGAGGGCCTGATGAGAAGAAGAAATGTGTTGATAGAGGTGGTTCCCAACCCAGCAGTTGCAGACTGCTTTGACAGGGACAGTCATAAGTGGAATTATGACGCGGCAGCTAAGAAGCTCAATCTCTGCAAGCAACAGATGAACCTTAATGGTCGCCATCTGATGTTCAAGTTCATCACGCCCCATGTGACTAACCCTCGTGAAGTGGATGAGATTAAGAGCGTGATTGGCTACAGCGAGCTCGCCAAAGAGGTGGTCGAGCTGCAGCATGAGCACGTTAGGAATGTGCGTCTCGTGCTTAACAGTTGTCGAGAGACCCCAGACCGCAACACGGTGATTAATGAGAGAATCGCTATGTTCACAGGAGTAATTCCCGGAATCCCTCAGGCGCAGTCCGGCCCGGATCAAGGGCCTTTGGACCGGATGTGCGTCTTCAAGCCGAGTGTAGTAGAGGTGCAACCGTTCACCGCTAAGGAGCAACCGGAGACGGTGCGGCTTCAGGCCGACCGCCCCTTTGCCTTTGACGTGAGGACTCGAAAGGTGTACTGCTATTTCTCCGGAAACGAGGGTTACTGGACGTCACCTAAGGAGAGCACGACGGCCTTCTGTGTGTGTTGCGGCTTGCCGCAGACCAAGTGCACGTGTCACGATGGTGAGAAGGACCACGTGTGGGTGAACAGTGAGACGCTCACGTTCTATCGYCGTTTGAAGCTGACTTTGGCTTAYTTGCTGAAGTGCGATGGAATGAAGGGCTATGACGTGCCTAGCACGGTGGTCATGCACTGATTCAGCTGTTGACGGGAGCAGTGGTCTCTAGCATCCGCTTCACWGAGGATGCTCGCCCCTGGAGGTTTGCTGTGGTTGAATTCGACTACATGGGTTATGCYCGCATGCCCGAACATGCGATGTTCAACCAAGTGGACTTCAGAACCTGTGTTCTCGATTCYTGGAAGTACAAGAGGGTCCACGATTCWGCCTTTGTGGACAACATGCCTGCCGAGCAGATCAGAAGGTACAGGTAYTACATGACYGAAGAGGAGCCCCATGAGCTTGAGGAGCCCGCTGTCAGGGCTGCGAATGAGGGGAAGGCCAAGAAGAAGTTGGCTGAGGTGCCCCACTCTGACGCTATTGACACAGGTAGAAAGATCGATGAGGGGTTCATGGAGATGGAAGCTCAAGCACCTGGAACTGTGGAGCCTTCAGTCGAAGTTCCTAGGATTGAGTTCGAGAGTCCCTTGGATGARATTCAGCGATTGAATAAGCAGATGGTAGACAAGGGAGAGCCAGCTGTTGACATTCTTCGCAAGGATGTGCCCCAGGAGGCGAAGAACATTAAGGAGAAGGAGCGCATTGAGAAGCTCAACAAGGAGAGAGTTGACAAGAGCGCTACGGAGCTTGACTCGGAGGACAGCTTCCGYTCCGCGATTGARGACAACCAGATCCCCAAGGAYGAGAAGGCYAAGAGGGGGTTCTGGACTGAGCTCTTTGAGAGTCTGAGGCGCTTTGAGAGTGTTCCCGAGGAGATCAAGTCAGTGTGGAGRATYAAGAGTAATCCTGGAGGTGCTGTGGGRAGTGCACTCAAGATTGTGATGAAATCCGCGCTGATTGTTAGTGGTTGCCTGGGCGGGGTCTACATAGTTTGGCGTTTGCTTGACTCGTTCACGAAGTGTGGAGGGCCTCCCGACATTCGCGAGTTGGTCGCCGAGTGGGGACCGTCCGGTGCAGCAGGGAGACATGCAGAGCAAGCCAAGCCCCGACAGAAGAGTTTCTCGCGCCTCTCGTGCGGRGGCGTGCCCAAGGCGCTTGCTGAAGCGAAGGTGATGAGAGTTCTGAAGATGGAGCTTGGAGGCAGCACTTTCAATGTRATCCCGGTGAAGGACAAGTGGTTTCTCACCCACAAGCACAAGGTAGCCTCGTGGTTTGCCACCCACTTTGGAGCTGAGTTCACCATCGTTGATGGCGAAAAGCGGATGGCATGCCATGTGGTTACTGGTAGCACCATTGTCAGCGATGAGAGAGACTTCATGGTGTTCCAGGTCGAGTGCAAGCAGATGCAGAACTATGCGAATATAGTTCACAAGTTTGCTGGGGAGAGATTCATCGCGAAGTTTGTCCAGGCTGGCAGGGAYTGGGACTACTACGCAGACTTCACAGTGAGTGGAAGAGCTTTTGGCACGGTTTCTTACTGTGCCTGTGAGAAGTACCTTGATGACAAGGATTTTCTGTTCTCTAGAGATATGCTAGTGTACAAGGCCTTGACAGCCTCAGGAGATTGTGGTACGCCCATTTTGATGCAYGATCGCACCCTCGGAGAGTATGTGGTGGCYGGAATCCATGTCGCTGGAAGTCAGATGAAGGAACTGATCGGGAGTTTTGGAATCGGTCAGATCGTGACGAAGGAGGATCTCATAGAAGCCCTRGAGGGTAGCGTNAAGCCTGTGGAGATAAAGGATGCTGAGGCCAATGCTGGTCCCCTGGTTGAGCCGGATGCTGAGCATCCGAACCTTGTTAGAGTGGAGCCTGTGCCGAAGGATGAGATTGTCTACATGCCGAGGGAGAGCAGATTAGAGAAGACTCCAATTAAYGGAAAGTTGCCTTGGCCGTCGAAGAAGGTGCCGGCAATCTTGTCTAGTGAAGATCCGCGTGCAGATGGGCAGGATCCGCTGAAAGTGTCCATGGAGACGCTGGCTTCCCTCAAGCAGCCGAAGATTGATGAGGACCGCTTRARSRCGATTGAGTGTGATCTTCTGGCTAAGTATGAGAAGGATGTGAAGTTTCCTTTGTTGAGGGAGTTGACGCTGGAGGARGCAATCGGCGGTGTGCCTGGAGTGCTTAAGGCAATCAAGTTCAACAGTTCTGCGGGCTATCCGCTCGCTCTTCGCCCTGGAGTGACTGGGAAGAAGCAGTTCGCGCACAAGGAGGGCGATGAGGTTGTTGTCTCCATCACTTTTGAGAGGGAGATTCAGAAGTGGAGAGAGTACATGGAGACGGGAGTGAATCCCCAGCAGTTTTACTACCTGGCTTACACGAAGGATGAACTGCAGAAGCAGAGCAAGGTAGAGGAGAAGAGAACCCGCGGAATCTACTGCGGTAGCATGATTAGAAATGTGCTGGCCCGACAGAAGGTGGGCTTCCTACTGGCTGCCATCAATGCGATGGAGGGAGAGAGCTTCATCTCTATCAATCCTTTGAGCAAGGATATCAACAAGGTTTGGCACTACCTGACAGAGCACTGCAGATGGCAGCTGGTGTGCTTCATAGCCGGAGACTACAAGAACTTCGATCAGCACTACATTCGTGCTTTCCAGGAGGCAGCTTACCGCATCCTCTGGAGATTGATTGAGAAGAGTGGATGCGATTGGGTGACCAAGGACTGGTGGGACAGGTTTGTGAGCCTGGAGATTGATAGCGGTGTGCAGTATGGCGGATACCGCTATTTCTTCCATGCCGCCCACTATTCGGGATGCCTCTTCACCGTGGTTGTGAACAACATTGTGAACTCTCTCTACATGCGTTACATTTTTGCAGAGGTTTACCCCTACTACAAATATGATGACTGCGTGCGAGGAGTGTTTCTCGGTGATGATCACATCCTGTGTGTGGATGCGGAGAAGTGTCCCAACTTCAACCAGCAGACCCTGGTGGACCTGATGCCNAAGCTGCTCGGACAGATCTACACTGACGATGAGAAGAAGACGGAAGGTGTGGAGCCGTTCCGCAGCTTCGAGAACATCACGTTCCTCGGAGCTCACATGAAGCAGATCGGTGGAGCCTGGTGTGGTTGCCTGAGAAAGGACACGCTGGAGCTGAGCCCTCAGTGGTGCAAGTCGCAGGAGGCCTTCTACCAGATCCTTGAGGCGATGAGCGACTACTGTTCGATGTGGGATGAGGAGTACTTCAACTACTGGGTTGAGAGCATCAACAAGGCCCTGAAGGAGTGTGGAATGAAGCAGATTCACCCTTCTTGGGGAACTCGCCTTGTGGTTGCTAATCGGAGTGCTTCTACCGGAGTCGACTTCAACTTCTTCGCTGAGAGCCCTACCTTTGTGGCGGAGAGTGGCGGTCGCTGGGCTGAGGTGGACCTTTCTTGCTTTCGCAAGATGAGCAAGAAGGCGAGATGGTTCAGTGAGGAGAAGTTTCCGCCCCTTCCCAGCAAAGCCGAGAGCGCCCCCCAGAAGGAGATGGTGCCCGCGGAGATGGTGAAGGCCGCTGAGGAGCAAGGGCCTGTGCTTGACCCGATCATTGCTCAGAGGAAGAAGGGAGTTGAYCTCCAGCAGCAGCCGGTTGAGTCCGCTGTTCCGGGGATTTGCCTGACGCCAACTCAGAGGAAGAATGGCAAGAAGATGACCCCAAGGCAGATCAAGAGGCAGCAGTGGTGGGCCGCCAATCGCCATCGCGTGCGCCGCGGACAGAAGGGTGGCTTTGTCTTTGGCAAGAATATTCCAAAGAGGAAGCGCGGAGGAAACCCCAGGAGGGGCAAGGGTCAGCAGCGTAAGCCGCGCCCAACACCCAATCCGCTGAAGGAGCAGGCCAAGCATTTCGGGTTGCTTACGGAGCTTGAGGAGTCGGCTACYCAGCTCGCGAGCGAGACGGTGAGCAAGCTTGCGAGGAGCGGCRAACCTCTGGTGTCAACCGCGCTGACGATGGGCCAGCTCTGTGCAGCGGCTGGGTTCCTCGACAACCCCCTGGATTCCAGTGACGCGCGCCCCGTYAAGCTTGGAATGGGCAACATGAGCAATGTCACGGGACCGTACAATGCGCACAACCTGCAGCTTGCTGCAGATGCGATCTACAGAGCGGGTAGAATTCCTCTGGATCCAACCAGTATGGACATTTCTGACTTGCTCGGTAGAGATGTGCGCATTGCCACGTTCGATGTTGACATTTCTGATGTGGCCAACACCAAGTTGTTCAACATTAGGCTCGATTCCACATTCGGAGGCACAGGAGGTCTGCCTGAGGGAAATCTGATCAGATATGTCCTCAACCAGGCGATGTACTGGCATGCCGTAATGGTCTTCGAGCTRATTGTGTTCAAGAGCCCTTTCCACACGCTGAGAATCCGAGTTGTGAAGACGTATGGTGCTTCCTTTGACGCGAAGGATCGGTTCTCGACCTACACCCAGGTCCTGGACTTCGCTGGAGAGTCGAAGACGGCATCATTCATTGTGGATTGGGTTAGTCCCACTGACTACCTGAGAACATACAGTGGGCCCAACTCCCCTGAGCTGCATTACCCGAAGTATGGGGGAGGAGGTTTTGACGGTGAGAGCCTTGGTGAGCTTACTCTCGAAGTTGCGAATCGCCTGTCTGTGGCGAACAACGCTGTGGCGACATCGGTTTCTTGTGCTCTACTGATGCACTTGGAAGAGGTGCGCACAGCGGTGCCTAGAGTTGGCTTGTACACTCCTAAGCTTCAGCTTGGGATTGGACCATCCAACATAGTGCCCGCTCGAGGCTTCGAGAAGGTCTCAACCAATGCTGTGCTCGTTGCAGAGTCAATGACAAGCATGAACACAACTATGGAGATGGGTTCTCAGTTTGTGCCGGCCACTCAGCCTACCGATGGCTCCGGCATGCAGGGTAGCGATCAGGGCTTTGATCTTGGCCTTGATTCGTTTCTGTATAAGATGAATCTGGAGTGGACTAAAGATCAAGCGGAGGGATCCATTCTCCTTACTCTTGACGTTGCTAAGGATTTGGTGAGTTCCGCTAATGGTGACTTGCAGGCGATGAAGTTTGCCATGTTTACATACATGAGATCCGATGTGGAGATCAGGTTCCAGACTAATGGYAACCAGTTCCAGCAGGGAGCTCTGTATGCCTTCTTTATGCCCCTGGTGAATCCTGAGTATACTCCCAGTATCCAGGATTGGACCACTCTGGAAGGGACGATGATTCAGCCAACAAATAGCTCCGATATTGTGCTGAGGATTCCCTTCCACTACTGGGCGCCTTATGTCTCGTGCAGGGCGCCCACGTGGGGTGTTTTGAAGGTAGGAGTTTACTCCCCTCTACGATAYGTGGAGGGAAGCAGCGTCACAGTCTCGCTGTATGCGAGATTTGTCAATTACACCTTCGTAGTTCCTCGCCCCGTGGCCGTGGCAGAGAGCGCGGCCCAAGAAGAAGTGGGCGAGATTCTTGACGGTGGAGTTGATGCAGAGGACCAGGTGTCTGTGAACGGAGACGATGAAGAGAGTGTCGAAGGGGTGATCGCCGGAGAGGAAATCCTCCAGGTSGGAGCTCAGTTTGAGTTTAACCCCGGCAGTGTTCTCGACTATTTCAGACGTTATACGCAGGACCCGCTGGCCCCGATTCAAGCTATTGCTAATGATACCGGGGACACGGTGTACAATATTCCTGTGTATTTCCGTGGCTGTGATCTTCAGTTCCTGTACAGAGCTTGGTGTGGCGGGATTGCTTACCGGATCTTCTTTGAGGTTCCGAAYAATGCATTCCCGGTGTTCCGGTGCACTTTCACTCCTGGCCTAGGCGTGATGAGTGACGGAACGCTGTCCGTTGTCCCTAACGGGGTGACTGTCAGCGCCACTAAGAAGTATGGCAACGGATGTGAGATACCCTTGCCCGTGGAAGTGGGAGCGTCCATGAATGCTGCAANCCTCCTCTTCCTGGATGTGGTCTGCCCTTACCAGCAGATCTACATGTACCTGCCTACCTGGATGGCCAAGTACACGACCCAGACTGCCGCGACATTCGAGCGGGTGTGCATGGGGACTTTAACAATCGCCTGTAGCACATTTTCCAAACCGAACGCTCGACTAGTGAAAGTCTATTCGAAAGCCGCTGATGACTTCAGTGTGGGGT
>PREDICT_PyV-3_Polyomaviridae_Glossophaga soricina
GATGGACTTTTTGTTAGCTGTGCAGATATTTGTGGCATGATAACTAAGGAAATAAGTGGGAAAATGGCTTGGCATGGGCTTCCTAGGTATTTTAACATTAAACTAAGGAAAAGGTGGGTGAAAAACCCTTACCCAGTGACAAATCTGCTGAATAGTCTCTTTAATAATTCGATGCCAACTGTGAAAGGGCAGCCTATGGAAGGAGATGAGTC
>PREDICT_PyV-11_Polyomaviridae_Hipposideros caffer
AGGGGGACAATGTTTTCCTCAGCTGTGCTGACATTGTGGGTTTCCATACCCAGTTTAATGACAAGATGAAATACAGGGGGCTTCCCAGATATTTTAATCTAACCCTGAGAAAAAGAATTGTCAAAAACCCCTACCCTGTCAGCAGTTTGCTCAATACTCTGTTTAGCAAAATGCAGCCTGAGGTCACAGGTCAAAATATG
>PREDICT_PyV-11_Polyomaviridae_Hipposideros caffer
AGGGGGACAATGTTTTCCTCAGCTGTGCTGACATTGTGGGTTTCCATACCCAGTTTAATGACAAGATGAAATACAGGGGGCTTCCCAGATATTTTAATCTAACCCTGAGAAAAAGAATTGTCAAAAACCCCTACCCTGTCAGCAGTTTGCTCAATACTCTGTTTAGCAAAATGCAGCCTGAGGTCACAGGTCAGGATATGCAGAA
>PREDICT_PyV-12_Polyomaviridae_Hipposideros caffer
ACATTGTGGGTTTCCACACTCAGTTTAATGACAAGATGAAATATAGGGGGCTTCCCAGATATTTCAATCTAACCCTGAGAAAAAGAATTGTGAGAAACCCCTACCCAGTAAGCAGTTTACTGAATACCCTCTTCTCAAGAATGCAGCCAGAGGTCACAGGTCAGGACATGCAAAA
>PREDICT_PyV-12_Polyomaviridae_Hipposideros caffer
AGGGGGACAATGTTTTCCTCAGTTGTGCTGATATTGTGGGTTTCCACACTCAGTTTAATGATAAGATGAAATATAGGGGGCTTCCCAGATATTTCAATTTAACCCTGAGGAAAAGAATTGTGAGAAACCCCTACCCAGTAAGCAGTTTGCTGAATACCCTCTTCTCAAGAATGCAGCCAGAGGTCACAGGTCAGGACATGCAAAA
>PREDICT_PyV-12_Polyomaviridae_Hipposideros caffer
ATTGTGGGTTTCCATACTCAGTTTAATGACAAGATGAAATATAGGGGGCTTCCCAGATATTTCAATTTAACCCTGAGAAAAAGAATTGTGAGAAACCCCTACCCAGTGAGTAGTTTGCTGAATACCCTTTTCTCAAGAATGCAGCCAGAGGTCACAGGCCAGGACATGCAAAA
>PREDICT_PyV-12_Polyomaviridae_Hipposideros caffer
CATTCTTGAGAAGAGGGTATTCAGTAAACTGCTTACTGGGTAGGGGTTTCTCACAATTCTTTTTCTCAGGGTTAGATTGAAATATCTGGGAAGCCCCCTATATTTCATCTTGTCATTAAACTGGGTGTGGAAACCCACAATGTCAGCACAACTGAGGAAAACATTATCCCCCT
>PREDICT_PyV-12_Polyomaviridae_Hipposideros caffer
GCATTCTTGAGAAGAGGGTATTCAGTAAACTGCTTACTGGGTAGGGGTTTCTCACAATTCTTTTTCTCAGGGTTAGATTGAAATATCTGGGAAGCCCCCTATATTTCATCTTGTCATTAAACTGGGTGTGGAAACCCACAATGTCAGCACAACTGAGGAAAACATTATCCCCC
>PREDICT_PyV-12_Polyomaviridae_Hipposideros caffer
GCATTCTTGAGAAGAGGGTATTCAGTAAACTGCTTACTGGGTAGGGGTTTCTCACAATTCTTTTTCTCAGGGTTAGATTGAAATATCTGGGAAGCCCCCTATATTTCATCTTGTCATTAAACTGGGTGTGGAAACCCACAATGTCAGCACAACTGAGGAAAACATTATCCCCCTT
>PREDICT_PyV-12_Polyomaviridae_Hipposideros caffer
GGGGGACAATGTTTTCCTCAGTTGTGCTGATATTGTGGGTTTCCACACTCAGTTTAATGACAAGATGAAATATAGGGGGCTTCCCAGATATTTCAATTTAACCCTGAGGAAAAGAATTGTGAGAAACCCCTACCCAGTAAGCAGTTTGCTGAATACCCTCTTCTCAAGAATGCAGCCAGAGGTCACAGGTCAGGACATGCAAAA
>PREDICT_PyV-12_Polyomaviridae_Hipposideros caffer
TTGAGAAGAGGGTATTCAGTAAACTGCTTACTGGGTAGGGGTTTCTCACAATTCTTTTTCTCAGGGTTAGATTGAAATATCTGGGAAGCCCCCTATATTTCATCTTGTCATTAAACTGGGTGTGGAAACCCACAATGTCAGCACAACTGAGGAAAACATTATCCCCCT
>PREDICT_PyV-12_Polyomaviridae_Hipposideros caffer
TTGTGGGTTTCCATACTCAGTTTAATGACAAGATGAAATATAGGGGGCTTCCCAGATATTTCAATTTAACCCTGAGAAAAAGAATTGTGAGAAACCCCTACCCAGTGAGCAGTTTGCTGAATACCCTTTTCTCAAGAATGCAGCCAGAGGTCACAGGTCAGGACATGCAAAA
>PREDICT_PyV-12_Polyomaviridae_Hipposideros caffer
TTTGCATGTCCTGACCTGTGACCTCTGGCTGCATTCTTGAGAAGAGGGTATTCAGTAAACTGCTTACTGGGTAGGGGTTTCTCACAATTCTTTTTCTCAGGGTTAGATTGAAATATCTGGGAAGCCCCCTATATTTCATCTTGTCATTAAACTGGGTGTGGAAACCCACAATGTCAGCACAACTGAGGAAAACATTATCCCCC
>PREDICT_PyV-12_Polyomaviridae_Hipposideros caffer
TTTTGCATGTCCTGACCTGTGACCTCTGGCTGCATTCTTGAGAAGAGGGTATTCAGTAAACTGCTTACTGGGTAGGGGTTTCTCACAATTCTTTTTCTCAGGGTTAGATTGAAATATCTGGGAAGCCCCCTATATTTCATCTTGTCATTAAACTGGGTGTGGAAACCCACAATGTCAGCACAACTGAGGAAAACATTATCCCCCT
>PREDICT_PyV-13_Polyomaviridae_Hipposideros caffer
AGGGAGATAATGTTTTTCTGACCTGTGCTGACATTGTGGGATTCCACACCCAGTTTAATGATAAGATGAAATTCAGGGGGCTTCCCAGATACTTTAACCTAACCTTGAGAAAAAGAATTGTGAAAAACCCCTACCCAGTAAGCAGTTTGCTGAATACCCTGTTTTCAAGGATGCAGCCTGAGGTCACAGGTCAGGACATGGAAAA
>PREDICT_PyV-13_Polyomaviridae_Hipposideros caffer
CATTGTGGGATTCCACACCCAGTTCAATGATAAGATGAAATTCAGGGGGCTTCCCAGATACTTTAACCTAACCCTGAGAAAAAGAATTGTGAAAAACCCCTACCCAGTAAGCAGTTTGCTGAATACCCTGTTTTCAAGGATGCAGCCTGAGGTTACAGGTCAGGACATGGAAAA
>PREDICT_PyV-13_Polyomaviridae_Hipposideros caffer
GGGAGATAATGTTTTTCTGACCTGTGCTGACATTGTGGGATTTCACACCCAGTTTAATGATAAGATGAAATTCAGGGGGCTTCCCAGATACTTTAACTCTAACCTTGAGAAAAAGAATTGTGAAAAACCCCTACCCTAGTAAGCAGTTTGCTGAATACCCTGTTTTCAAGGATGCAGCCTGAGGTCACAGGTCAGGACATGGAAAA
>PREDICT_PyV-16_Polyomaviridae_Rousettus aegyptiacus
AGGGAGATAATTTGTTTCTTGCTGCTGCTGACATTGTGGGATTTGCTAGCCAGCCCAATGGCCACACTAAATTTAGAGGCCTACCCAGATACTTTAATATTACTTTGAGAAAGAGGGTTGTTAAAAATCCATACCCAGTCAGCAGCCTGCTTAATACTTTGTTTACAAGAATGCAACCCCAAATTAAGGGACAGGACATGCAGCT
>PREDICT_PyV-16_Polyomaviridae_Rhinolophus landeri
CATTCTGGTAAACAAAGTATTTAGCAGGCTGCTGACTGGGTATGGGTTTTTAACAACCCTCTTTCTCAAAGTAATATTAAAATATCTGGGTAGGCCTCTAAATTTAGTGTGGCCATTTGGCTGGATAGCAAATCCCACAATGTCAGCAGCAGCAAGAAACAAATTGTCCCCCTTGC
>PREDICT_PyV-16_Polyomaviridae_Rhinolophus landeri
CATTGTGGGATTTGCTATCCAACCAAATGGCCACACTAAATTTAGAGGCCTACCCAGATATTTTAATATTACTTTGAGAAAGAGGGTTGTTAAAAACCCATACCCAGTCAGCAGCCTGCTGAATACTTTGTTTACCAGAATGCAACCCCAAATTAAGGGACAGGACATGCAGCT
>PREDICT_PyV-16_Polyomaviridae_Rhinolophus landeri
GCATTCTGGTAAACAAAGTATTTAGCAGGCTGCTGACTGGGTATGGGTTTTTAACAACCCTCTTTCTCAAAGTAATATTAAAATATCTGGGTAGGCCTCTAAATTTAGTGTGGCCATTTGGCTGGATAGCAAATCCCACAATGTCAGCAGCAGCAAGAAACAAATTGTCCCCCTTG
>PREDICT_PyV-26_Polyomaviridae_Rousettus aegyptiacus
ATTGTGGGCTTCTTGATCGCAGGCAAACACTAAAATGCATTTCAGGGGGCTGCCCAGATATTTTTCTGTTACACTAAGAAAGAGGCTTGTGAAGAACCCTTACCCAGTGAGCACTTTGCTGAGTTCTTTGTTTTCCTCTATGCAACCCAAAATTACTGGTCAGGTCATGGAAGGTGCTGATGC
>PREDICT_PyV-26_Polyomaviridae_Epomops franqueti
TTGTGGGCTTCTTGATGCAGGCAAACACTAAAATGCATTTCAGGGGGCTGCCCAGATATTTTTCTGTTACACTAAGGAAAAGGCTTGTGAAAAACCCTTACCCAGTGAGCACTTTGCTGAGTTCTTTGTTTTCCTCTATGCAACCCAAAATTACTGGTCAGG
>PREDICT_PyV-27_Polyomaviridae_Rousettus aegyptiacus
ATTGTTGGTTTTCTGATGCAGGCAAACACTAAAATGCACTTCAGGGGGCTGCCCAGATATTTCTCTGTTACATTAAGAAAGAGGCTTGTGAAAAACCCATACCCAGTGAGCACTTTGTTGAGCTCTTTGTTTTCTTCAATGCAACCCAAAATACAAGGCCAGATCATGGAGGGTGAACATGC
>PREDICT_PyV-29_Polyomaviridae_Hipposideros caffer
GAGATGGACTCTTTGTAAGTGCTGCAGATTTGTGTGGGTTTCTATTTAAAACCAGTGGAAAGATGGCCTTTCATGGGCTGCCCAGATATTTTAATGTGACACTCAGGAAGCGGTGGGTTAAAAACCCCTACCCTGTGACAAACCTGCTGAACTCTCTGTTTAATAATATGATGCCTACAG
>PREDICT_SdV-1_Reoviridae_Scotophilus sp.
ATAGGCGAATAACCATGTTAAAGTTGACATAAGACTTGGTTATTCATCAAAGCTACTTAGTGATGATGACGTTGATAATGATAAAGTATTCAAGGCTAGAGGTGAGTATAGAGTAGTTACTAAGGTGAAGGCTACTTTAAAGTCGAAGAACGCTACTATAATAACTCATCCTCAGGACTTCATTCAATTTAATGATGATACGCTTAACGCAGTAGTTAATGCTGGGTCCCGAATAGTACGCGGCACTAGAGCGAAGAGAATAATTACTCCTAATTTTGGACCTATTTACTTCACATCATTGTTGACCATGTTACCTGCCGTTAGGCTATTAAGTACCAAGCAGCCAAATCAACCGGCTCTATCATTGACGGGATATGTTGGGACGACGTATAAAGGTGCCTTGCCACATGTGGTGATGGCTCCGATGTTATCAACTCAAACTGCTGACCCGTCTTATTTCTGCTTAGCTGTTGACTTCTCTCAATTTGACAGCAGTCAGT
>PREDICT_Orbi-2_Reoviridae_Cephalophus callipygus
CTGAGATGTACGTTGGAGATGATATGTTAATGTATATAACTTTAAATGTCATTAGGGGTGATGCTATTGACGCTGTTCTATCGACAATATTTGAAACAATAAAACTTTTTGGTCATGAGGCATCTGAGGCGAAAACGACTTTTCTGCCTTTTTCGGCTGAAAAAACACAAACTACGCTAAACAGG
>PREDICT_Orbi-2_Reoviridae_Philantomba monticola
TTCTGAGATGTACGTTGGAGATGATATGTTAATGTATATAACTTTAAATGTCATTAGGGGTGATGCTATTGACGCTGTTCTATCGACAATATTTGAAACAATAAAACTTTTTGGTCATGAGGCATCTGAGGCGAAAACGACTTTTCTGCCTTTTTCGGCTGAAAAAACACAAACTCACGCCAAACAAGGA
>PREDICT_Orbi-3_Reoviridae_Potamochoerus porcus
TCGGAACAGTATGTGGGGGATGATACATTATTCTACGCTAAGTTGTTTGTTACAGATCCGGCACGTTTTGATAGAATAGTCGATACCATCTTTGATACCATAAGGAAATGTGGACATGAAGCATCCGCAGCGAAAACGTTAATCGCACCATTCTCGGTAGAAAAAACACAAACTCACGCTAAACAGGGA
>PREDICT_Orbi-5_Reoviridae_Philantomba monticola
TGGAACAGTATGTGGGGGATGATACACTACTATATTGTAAATTAAATACACGCGACTCTGAGTCGGTAAATAAAATCATTGACTGCATTTTCGATACAGTACAGAAGTGTGGACATGAAGCATCACCGTCAAAGACGGTCGTTGCTCCATTCACAGTTGAAAAAACACAAACTCACGCCAAACAGGG
>PREDICT_Lenti-3_Retroviridae_Cercopithecus mitis
GGGATTCCGCATCCGGCAGGACTACCATCAGGACAACATATCACCATTTTGGATCTTAAGGATGCCTATTATAGTATACCCCTGGATGAGAACTTCAGAAAATATACAGCATTCACAGTACCTTCCATTAACCATGCAAAGCCAGGAACCAGGTACCAATTTAAAGTCTTACCGCAAGGATGGAAGGGATCCCC
